# Supplementary material for: Ferroptosis-Related Gene GCLC Is a Novel Prognostic Molecular and Correlates with Immune Infiltrates in Lung Adenocarcinoma
Source: Cells. 2022 Oct 25;11(21):3371. doi: 10.3390/cells11213371 (PMC9657570; doi:10.3390/cells11213371)
Supplement: Supplementary file 1 [file cells-11-03371-s001.zip]

Archive with 6 entries (6 files):
- Supplementary figure1.tif
- Supplementary figure2.tif
- Supplementary figure3.tif
- Supplementary table 1..xlsx
- Supplementary table 2.xlsx
- Supplementary table 3.xlsx
