# Supplementary material for: Ferroptosis-Related Gene GCLC Is a Novel Prognostic Molecular and Correlates with Immune Infiltrates in Lung Adenocarcinoma
Source: Cells. 2022 Oct 25;11(21):3371. doi: 10.3390/cells11213371 (PMC9657570; doi:10.3390/cells11213371)
Supplement: Supplementary file 1 [file cells-11-03371-s001.zip › Supplementary table 1..xlsx]

## Sheet: Sheet1
Supplementary Table 1. 195 ferroptosis-related genes were included in our study and entered to the next procedure.
Gene Symbol	Description	Type	Evidence	Confidence	PMID
ABCC1	ATP binding cassette subfamily C member 1	Driver	Accelerates ferroptosis. Disruption of MRP1 inhibited ferroptosis potently.	Validated	30726737
ACADSB	acyl-CoA dehydrogenase short/branched chain	Driver	Overexpression of ACADSB inhibits CRC cell migration, invasion, and proliferation, while ACADSB knockdown has the opposite effect. More importantly, the study finds that ACADSB negatively regulates expression of glutathione reductase and glutathione peroxidase 4, the two main enzymes responsible for clearing glutathione (GSH) in CRC cells.	Deduced	32776663
ACO1	Aconitase 1	Driver	The gene targets of the enriched shRNAs are potential genes that positively regulate ferroptosis.	Screened	27514700
ACVR1B	Activin A receptor type 1B	Driver	Inhibition attenuated erastin-induced ferroptosis.	Validated	30804470
AGPS	alkylglycerone phosphate synthase	Driver	Genome-wide CRISPR screens identify peroxisome components as contributors to ferroptosis susceptibility.	Validated	32939090
AHCY	adenosylhomocysteinase	Suppressor	Suppression of SAHH expression by RNA interference also promoted erastin-induced accumulation of lipid ROS (Fig. 5i, j), which phenocopied the DJ-1 KD effect.	Deduced	32144268
AKR1C1	Aldo-keto reductase family 1 member C1	Suppressor	Up-regulated in DU-145 erastin-resistant clones. Participate in the detoxification of toxic lipid metabolites. May confer partial resistance to erastin by enhancing the detoxification of reactive aldehydes generated downstream of the oxidative destruction of the plasma membrane during ferroptosis.	Validated	24844246
AKR1C3	Aldo-keto reductase family 1 member C3	Suppressor	Up-regulated in DU-145 erastin-resistant clones. Participate in the detoxification of toxic lipid metabolites. May confer partial resistance to erastin by enhancing the detoxification of reactive aldehydes generated downstream of the oxidative destruction of the plasma membrane during ferroptosis.	Validated	24844246
ALB	Albumin	Marker	Expression was upregulated during ferroptosis induced by erastin or RSL3.	Deduced	24439385
ALDH3A2	aldehyde dehydrogenase 3 family member A2	Suppressor	Thus, our results show that loss of Aldh3a2 induces ferroptotic cell death in leukemic cells and is synthetically lethal with GPX4 inhibtion.	Validated	32458004
ALOX12	Arachidonate 12-lipoxygenase, 12S type	Driver	Silencing ALOX genes made cells resistant to ferroptosis.	Validated	27506793
		Marker	Overexpression sensitizes cells to ferroptosis.	Deduced	29632885
ALOX15	Arachidonate 15-lipoxygenase	Marker	Overexpression sensitizes cells to ferroptosis.	Deduced	29632885
		Driver	Silencing ALOX genes made cells resistant to ferroptosis.	Validated	27506793
ALOX5	Arachidonate 5-lipoxygenase	Driver	The 5-Lipoxygenase inhibitor zileuton protected HT22 neuronal cells from erastin-induced ferroptosis.	Validated	26235588
		Marker	Overexpression sensitizes cells to ferroptosis.	Deduced	29632885
AQP3	aquaporin 3 (Gill blood group)	Driver	Further, we observed that aquaporin (AQP) 3, 5, and 8 bind nicotinamide-adenine dinucleotide phosphate oxidase 2 and regulate the permeability of extracellular H2O2, thereby contributing to ferroptosis.	Deduced	33017631
AQP5	aquaporin 5	Driver	Further, we observed that aquaporin (AQP) 3, 5, and 8 bind nicotinamide-adenine dinucleotide phosphate oxidase 2 and regulate the permeability of extracellular H2O2, thereby contributing to ferroptosis.	Deduced	33017631
AR	androgen receptor	Suppressor	Furthermore, overexpression of AR prevented ferroptosis in the presence of GPX4.	Validated	31896509
ARF6	ADP ribosylation factor 6	Suppressor	Abrogation of ARF6 promotes RSL3-induced ferroptosis and mitigates gemcitabine resistance in pancreatic cancer cells.	Validated	32368394
ARNTL	Aryl hydrocarbon receptor nuclear translocator like	Suppressor	Degration of the protein is critical for ferroptosis. Blocking ARNTL degradation diminished ferroptotic tumor cell death.	Validated	31355331
ASNS	Asparagine synthetase (glutamine-hydrolyzing)	Marker	Up-regulated (>= 2 fold) in erastin-treated samples.	Screened	24844246
ATF2	activating transcription factor 2	Suppressor	All these results suggested that ATF2 inhibited BETi-induced ferroptosis by increasing NRF2 expression.	Validated	33008584
ATF3	Activating transcription factor 3	Driver	Promotes ferroptosis induced by erastin.	Validated	31273299
		Marker	Up-regulated (>= 2 fold) in erastin-treated samples.	Screened	24844246
ATF4	activating transcription factor 4	Driver	We identify ATF4 as differentially expressed in P47 and S47 cells and show that ATF4 can reverse the redox status and rescue metabolism of S47 cells, as well as increase sensitivity to ferroptosis.	Validated	33055209
		Marker	Up-regulated (>= 2 fold) in erastin-treated samples.	Screened	24844246
		Suppressor	Inhibition of ATF4 expression increased erastin-induced cell death. ATF4 results in the induction of HSPA5, which in turn protects against GPX4 protein degradation and subsequent ferroptosis.	Validated	28130223
ATM	ATM serine/threonine kinase	Driver	Essential for ferroptosis. Genetic knockdown and chemical inhibition of ATM both suppress ferroptotic cell death.	Validated	31320750
BAP1	BRCA1 associated protein 1	Driver	Suppresses SLC7A11-mediated cystine uptake and promotes ferroptosis. BAP1 mutants lose their abilities to repress SLC7A11 and to promote ferroptosis.	Validated	30202049
BCAT2	branched chain amino acid transaminase 2	Suppressor	Here, by using a high-throughput CRISPR/Cas9-based genetic screen in HepG2 hepatocellular carcinoma cells to search for metabolic proteins inhibiting ferroptosis, we identified a branched-chain amino acid aminotransferase 2 (BCAT2) as a novel suppressor of ferroptosis.	Validated	33097833
BECN1	Beclin 1	Driver	Potential positive regulators of ferroptosis.	Screened	27514700
BNIP3	BCL2 interacting protein 3	Marker	Expression was upregulated during ferroptosis induced by erastin or RSL3.	Deduced	24439385
BRD2	bromodomain containing 2	Suppressor	Inhibition of BET and the proteasome triggers ferroptosis cell death.	Deduced	32937365
BRD3	bromodomain containing 3	Suppressor	Inhibition of BET and the proteasome triggers ferroptosis cell death.	Deduced	32937365
BRPF1	bromodomain and PHD finger containing 1	Driver	NA	Screened	32939090
CA9	Carbonic anhydrase 9	Suppressor	Inhibition induces ferroptosis.	Validated	31442913
CAPG	Capping actin protein, gelsolin like	Marker	Downregulated in cells treated with ferroptosis inducer erastin. Suppresses ferroptosis possibly in a GSH-dependent manner.	Deduced	31108460
CAV1	Caveolin 1	Suppressor	Cav-1 deficiency aggravated ferroptosis. Short hairpin RNA of Cav-1 promoted ferroptosis, which was ameliorated by Cav-1 overexpression.	Validated	31877357
CBS	Cystathionine beta-synthase	Suppressor	Inhibition triggers ferroptosis in hepatocellular carcinoma.	Validated	30258181
		Marker	Up-regulated (>= 2 fold) in erastin-treated samples.	Screened	24844246
CD44	CD44 molecule (Indian blood group)	Suppressor	Knockdown sensitizes cells to ferroptosis.	Validated	30709928
CDH1	cadherin 1	Suppressor	CDH1 silencing or ZEB1 overexpression increased the susceptibility to ferroptosis, whereas CDH overexpression or ZEB1 silencing decreased the susceptibility, in vitro and in vivo.	Validated	32896720
CDKN1A	Cyclin dependent kinase inhibitor 1A	Suppressor	Required to to suppress ferroptosis.	Validated	29346757
CDKN2A	Cyclin dependent kinase inhibitor 2A	Driver	Combination of ARF induction and ROS treatment induced ferroptotic cell death. Knockdown of endogenous ARF protected cells from ROS-induced cell death.	Validated	28985506
CDO1	Cysteine dioxygenase type 1	Driver	CDO1 suppression contributes to ferroptosis resistance.	Validated	29144989
CEBPG	CCAAT enhancer binding protein gamma	Marker	Up-regulated (>= 2 fold) in erastin-treated samples.	Screened	24844246
CHP1	calcineurin like EF-hand protein 1	Driver	NA	Screened	32939090
CP	ceruloplasmin	Suppressor	Ceruloplasmin suppresses ferroptosis by regulating iron homeostasis in hepatocellular carcinoma cells.	Validated	32283255
CTSB	cathepsin B	Driver	Cathepsin B is an executioner of ferroptosis	Validated	33340545
CXCL2	C-X-C motif chemokine ligand 2	Marker	Down-regulated upon Fer-1 appearance	Deduced	25385600
CYBB	Cytochrome b-245 beta chain	Driver	Suppresses erastin-induced ferroptosis when inhibited by inhibitor.	Deduced	22632970
DCAF7	DDB1 and CUL4 associated factor 7	Driver	NA	Screened	32939090
DECR1	2,4-dienoyl-CoA reductase 1	Suppressor	Collectively, these results suggest that DECR1 expression protect cells from oxidative stress and that DECR1 knockdown-induced cell death is primarily mediated by induction of ferroptosis.	Validated	32686647
DLD	dihydrolipoamide dehydrogenase	Driver	DLD links to ferroptosis induced by cystine deprivation or import inhibition. DLD gene silencing caused a significant reduction in cellular and lipid ROS levels induced by cystine deprivation but did not change intracellular GSH contents.	Validated	31931284
DPP4	Dipeptidyl peptidase 4	Driver	Required for ferroptosis in TP53-deficient CRC cells.	Validated	28813679
DRD4	Dopamine receptor D4	Marker	Antiferroptotic dopamine suppressed dopamine receptor D4 protein degradation. Ferroptotic erastin promotes DRD4 protein degradation.	Deduced	27793671
DRD5	Dopamine receptor D5	Marker	Ferroptotic erastin induces DRD5 gene expression in ferroptosis.	Deduced	27793671
DUSP1	Dual specificity phosphatase 1	Marker	Expression was upregulated during ferroptosis induced by erastin or RSL3.	Deduced	24439385
EGFR	Epidermal growth factor receptor	Driver	Cell death in activated EGFR mutant cells occurs by ferroptosis. Inhibiting EGFR and MAPK signaling rescued cell viability following cystine withdrawal.	Validated	28297659
EIF2S1	eukaryotic translation initiation factor 2 subunit alpha	Marker	Phosphorylated in erastin-treated sample.	Deduced	24844246
ELAVL1	ELAV like RNA binding protein 1	Marker	Binds to and increases the expression of the negative ferroptosis regulator LINC00336.	Deduced	30787392
		Driver	ELAVL1 siRNA led to ferroptosis resistance, whereas ELAVL1 plasmid contributed to classical ferroptotic events.	Validated	30081711
EMC2	ER membrane protein complex subunit 2	Driver	Required in erastin-induced ferroptosis. Silencing of it conferred against erastin-induced ferroptosis.	Validated	22632970
ENPP2	Ectonucleotide pyrophosphatase/phosphodiesterase 2	Suppressor	Overexpression modestly promotes migration and proliferation and significantly inhibits erastin-induced ferroptosis.	Validated	29551679
EPAS1	Endothelial PAS domain protein 1	Driver	A driver of ferroptosis susceptibility. Ablation reduced susceptibility to ferroptosis.	Validated	30962421
FH	Fumarate hydratase	Suppressor	FH inactivation (FH-/- ) proves synthetic lethal with inducers of ferroptosis. FH-/- sensitizes cells to multiple ferroptosis inducers.	Validated	29917289
FLT3	Fms related tyrosine kinase 3	Driver	Inhibitor blocked ferroptotic cell death.	Validated	24739485
FTH1	Ferritin heavy chain 1	Suppressor	Knockdown of p62, quinone oxidoreductase‐1, heme oxygenase‐1, and ferritin heavy chain‐1 by RNA interference in HCC cells promoted ferroptosis in response to erastin and sorafenib.	Validated	26403645
		Marker	An increase of endogenous FTH1 level during ferroptosis. Degradation of FTH1 protein upon ferroptosis induction.	Validated	27514700
FTL	Ferritin light chain	Marker	Its expression is decreased in patients.	Deduced	26097885
		Suppressor	Ferritin upregulation prevents ferroptosis by mediating P53 and SLC7A11 expression.	Validated	33333054
FXN	frataxin	Suppressor	Most importantly, frataxin deficiency enhanced ferroptosis driven by ethanol via evaluating the levels of lactate dehydrogenase, cell morphological changes, mitochondrial labile iron pool, and lipid peroxidation. Conversely, restoring frataxin alleviated the sensitivity to ferroptosis. In addition, frataxin overexpression mitigated the sensitivity of ethanol-induced ferroptosis in HepG2CYP2E1+/+.	Validated	33017621
G6PD	Glucose-6-phosphate dehydrogenase	Driver	Required in erastin-induced ferroptosis.	Validated	22632970
GABPB1	GA binding protein transcription factor subunit beta 1	Marker	Downregulated by lncRNA GABPB1-AS1 upon erastin treatment.	Deduced	31700067
GCH1	GTP cyclohydrolase 1	Suppressor	Gch1 overexpression and its downstream metabolites BH4/BH2 rescue from ferroptosis. Inhibition of GCH1 activity can sensitize resistant cancer cells to ferroptosis induction.	Validated	31989025
GCLC	Glutamate-cysteine ligase catalytic subunit	Suppressor	RNAi knockdown sensitized cell death induced by cystine starvation.	Validated	26166707
GDF15	Growth differentiation factor 15	Marker	Up-regulated (>= 2 fold) in erastin-treated samples.	Screened	24844246
		Suppressor	GDF15 knockdown promotes erastin-induced ferroptosis by decreasing SLC7A11 expression.	Validated	32209255
GOT1	Glutamic-oxaloacetic transaminase 1	Driver	RNAi reduced ferroptosis.	Validated	26166707
GPX2	Glutathione peroxidase 2	Marker	Expression was upregulated during ferroptosis induced by erastin or RSL3.	Deduced	24439385
GPX4	Glutathione peroxidase 4	Marker	Erastin-induced mRNA expression is downregulated in FANCD2-deficient cells.	Validated	27773819
		Suppressor	RNAi-mediated GPX4 knockdown induces ferroptosis.	Validated	24439385
GRIA3	glutamate ionotropic receptor AMPA type subunit 3	Driver	NA	Screened	32939090
GSK3B	glycogen synthase kinase 3 beta	Driver	Silence of GSK-3β blocked erastin-induced ferroptosis with less production of ROS and malondialdehyde (MDA) via upregulation of GPX4 and downregulation of arachidonate 15-lipoxygenase (Alox15), overexpression of GSK-3β enhanced erastin-triggered ferroptosis with elevated ROS and MDA	Validated	32642794
HERPUD1	Homocysteine inducible ER protein with ubiquitin like domain 1	Marker	Up-regulated (>= 2 fold) in erastin-treated samples.	Screened	24844246
HIC1	HIC ZBTB transcriptional repressor 1	Marker	Essential for stimulation of pro-ferroptotic gene transcription upon ferroptosis induction.	Deduced	31108460
HIF1A	Hypoxia inducible factor 1 subunit alpha	Driver	Re-sensitized HIF-2alpha-null cells to ferroptosis. Induce ferroptosis sensitivity in cancer cells.	Validated	30962421
		Suppressor	Destabilizing HIF1A facilitated ferroptotic tumor cell death.	Validated	31355331
HMGB1	High mobility group box 1	Driver	Required for erastin-induced ferroptosis. Knockdown of HMGB1 decreased erastin-induced cell death.	Validated	31105999
		Marker	Associated with ferroptotic cell death. Ferroptosis activators induce HMGB1 release.	Deduced	30686534
HMOX1	Heme oxygenase 1	Marker	Its expression increased in response to artesunate-induced ferroptosis, indicating activation of ROS-mediated signaling pathways.	Deduced	26097885
		Suppressor	Knockdown of p62, quinone oxidoreductase‐1, heme oxygenase‐1, and ferritin heavy chain‐1 by RNA interference in HCC cells promoted ferroptosis in response to erastin and sorafenib.	Validated	26403645
		Driver	Zinc protoporphyrin IX, a HO-1 inhibitor, prevented Erastin-triggered ferroptotic cancer cell death. Overexpression accelerates erastin-induced cell death.	Validated	26405158
HNF4A	Hepatocyte nuclear factor 4 alpha	Marker	Essential for stimulation of anti-ferroptotic gene transcription.	Deduced	31108460
		Suppressor	A serial of pro-ferroptosis genes are revealed to be transcriptionally controlled by HIC1, and a serial of anti-ferroptosis genes revealed to be transcriptionally controlled by HNF4A.	Deduced	31108460
HRAS	HRas proto-oncogene, GTPase	Driver	HRAS12V mutant protects RMS13 cells from ferroptotic cell death.	Deduced	26157704
HSF1	Heat shock transcription factor 1	Suppressor	Knockdown of HSF1 and HSPB1 enhances erastin-induced ferroptosis, whereas heat shock pretreatment and overexpression of HSPB1 inhibits erastin-induced ferroptosis.	Validated	25728673
HSPA5	Heat shock protein family A (Hsp70) member 5	Suppressor	Negatively regulates ferroptosis. Suppression of HSPA5 expression increased erastin-induced death. Overexpressed HSPA5 inhibited erastin-induced ferroptotic cell death.	Validated	28130223
HSPB1	Heat shock protein family B (small) member 1	Marker	Erastin-induced mRNA expression is downregulated in FANCD2-deficient cells.	Validated	27773819
		Suppressor	Knockdown of HSF1 and HSPB1 enhances erastin-induced ferroptosis, whereas heat shock pretreatment and overexpression of HSPB1 inhibits erastin-induced ferroptosis.	Validated	25728673
IDH1	Isocitrate dehydrogenase (NADP(+)) 1	Driver	Deletion of the mutant IDH1 allele or pharmacological inhibition of mutant IDH1 confers resistance to erastin-induced ferroptosis. Ectopic expression of mutant IDH1 promotes ferroptosis.	Validated	31591388
IDH2	isocitrate dehydrogenase (NADP(+)) 2	Suppressor	Knockdown of IDH2 promotes ferroptosis in cells treated with erastin.	Validated	32089268
IFNG	Interferon gamma	Driver	Interferon gamma released from CD8+ T cells downregulates the expression of SLC3A2 and SLC7A11, and as a consequence, promotes tumour cell lipid peroxidation and ferroptosis.	Validated	31043744
IL1B	interleukin 1 beta	Driver	We observed that both IL-1β and FAC induced reactive oxygen species (ROS), and lipid ROS accumulation and ferroptosis related protein expression changes in chondrocytes. Ferrostatin-1, a ferroptosis specific inhibitor, attenuated the cytotoxicity, ROS and lipid-ROS accumulation and ferroptosis related protein expression changes induced by IL-1β and FAC and facilitated the activation of Nrf2 antio…	Validated	33376672
IL6	Interleukin 6	Marker	Down-regulated upon Fer-1 appearance	Deduced	25385600
		Driver	IL-6 exposure caused cartilage cell ferroptosis by inducing cellular oxidative stress and disturbing iron homeostasis. Overexpressing miR-10a-5p suppressed IL-6R expression, and partially abolished IL-6-induced ferroptosis.	Validated	33166496
ISCU	Iron-sulfur cluster assembly enzyme	Suppressor	Over expression significantly attenuated DHA induced ferroptosis.	Validated	30557609
JUN	Jun proto-oncogene, AP-1 transcription factor subunit	Suppressor	O-GlcNAcylated c-Jun represents an obstructive factor to ferroptosis.	Deduced	31394193
KEAP1	Kelch like ECH associated protein 1	Driver	Knockdown of Keap1 reversed loss of p62-increased degradation of NRF2 in ferroptosis. Keap1 knockdown led to resistance to erastin-induced and sorafenib-induced growth inhibition with decreased ferroptotic events in the absence or presence of p62 knockdown.	Validated	26403645
KRAS	KRAS proto-oncogene, GTPase	Driver	KRAS12V mutant protects RMS13 cells from ferroptotic cell death.	Deduced	26157704
LAMP2	Lysosomal associated membrane protein 2	Suppressor	Knockdown promoted ferroptosis.	Validated	31672277
LIG3	DNA ligase 3	Driver	NA	Screened	32939090
LPCAT3	Lysophosphatidylcholine acyltransferase 3	Driver	Deletion of this gene likely suppress ferroptosis by limiting the membrane-resident pool of oxidation-sensitive fatty acids.	Predicted	25965523
LPIN1	Lipin 1	Driver	Overexpression of adipose lipin‐1 in mice facilitated the onset of hepatic ferroptosis.	Validated	31061954
MAP3K11	mitogen-activated protein kinase kinase kinase 11	Driver	Inhibition of MLK3 improves cardiac function and inhibits ferroptosis at week 8 of TAC.	Validated	32710001
MAP3K5	Mitogen-activated protein kinase kinase kinase 5	Marker	Cold stress evokes ferroptosis, and the ASK1‐p38 pathway is activated downstream of lipid peroxide, leading to the cell death. ASK1‐p38 axis is also activated in the erastin‐induced ferroptosis model.	Deduced	28887319
MAPK1	Mitogen-activated protein kinase 1	Driver	Inhibiting EGFR and MAPK signaling rescued cell viability following cystine withdrawal.	Validated	28297659
MAPK14	Mitogen-activated protein kinase 14	Driver	Ferroptosis was blocked by inhibiting p38 MAPK activation.	Validated	29436589
		Marker	Cold stress evokes ferroptosis, and the ASK1‐p38 pathway is activated downstream of lipid peroxide, leading to the cell death. ASK1‐p38 axis is also activated in the erastin‐induced ferroptosis model.	Deduced	28887319
MAPK3	Mitogen-activated protein kinase 3	Driver	Inhibiting EGFR and MAPK signaling rescued cell viability following cystine withdrawal.	Validated	28297659
MAPK8	Mitogen-activated protein kinase 8	Driver	JNK1/2 inhibitors inhibited t-BHP-induced ferroptosis. t-BHP treatment significantly increased the protein expression of p-JNK.	Validated	29330409
MAPK9	Mitogen-activated protein kinase 9	Driver	JNK1/2 inhibitors inhibited t-BHP-induced ferroptosis. t-BHP treatment significantly increased the protein expression of p-JNK.	Validated	29330409
MDM2	MDM2 proto-oncogene	Driver	MDM2 and MDMX promote ferroptosis by PPARα-mediated lipid remodeling.	Validated	32079652
MDM4	MDM4 regulator of p53	Driver	MDM2 and MDMX promote ferroptosis by PPARα-mediated lipid remodeling.	Validated	32079652
MMD	monocyte to macrophage differentiation associated	Driver	NA	Screened	32939090
MMP13	matrix metallopeptidase 13	Marker	Moreover, erastin, the most classic inducer of ferroptosis, promoted matrix metalloproteinase 13 (MMP13) expression while inhibited type II collagen (collagen II) expression in chondrocytes.	Deduced	33376672
MT1G	Metallothionein 1G	Suppressor	A negative regulator of ferroptosis in HCC cells. Knockdown of MT‐1G by RNA interference increases glutathione depletion and lipid peroxidation, which contributes to sorafenib‐induced ferroptosis.	Validated	27015352
MT3	Metallothionein 3	Marker	Expression was upregulated during ferroptosis induced by erastin or RSL3.	Deduced	24439385
MTF1	metal regulatory transcription factor 1	Suppressor	Importantly, MTF1 silencing also abolished the ferroptosis protection phenotypes of ATM silencing (Fig. 5c).	Validated	31320750
MTOR	Mechanistic target of rapamycin kinase	Suppressor	Necessary and sufficient to protect cardiomyocyte cells against ferroptotic cell death. mTOR overexpression suppressed ferroptotic cell death, whereas mTOR deletion exaggerated cell death.	Validated	29127238
MUC1	Mucin 1, cell surface associated	Suppressor	MUC1-C (C-terminal subunit) blocks erastin-induced ferroptosis and induces increases in GSH.	Validated	26930718
MYB	MYB proto-oncogene, transcription factor	Driver	Erastin-induced ferroptosis was restrained when c-Myb was suppressed.	Validated	29144989
NCF2	Neutrophil cytosolic factor 2	Marker	Expression was upregulated during ferroptosis induced by erastin or RSL3.	Deduced	24439385
NCOA4	Nuclear receptor coactivator 4	Driver	Inhibition suppressed ferroptosis, and overexpression promoted ferroptosis.	Validated	27245739
NEDD4	NEDD4 E3 ubiquitin protein ligase	Suppressor	Nedd4 negatively regulates erastin-induced ferroptosis.	Validated	31974380
NF2	Neurofibromin 2	Suppressor	Genetic inactivation of NF2 rendered cancer cells more sensitive to ferroptosis. Mediates cell density-dependent inhibition of ferroptosis.	Validated	31341276
NFE2L2	Nuclear factor, erythroid 2 like 2	Suppressor	NRF2 plays a central role in protecting hepatocellular carcinoma (HCC) cells against ferroptosis	Validated	26403645
		Marker	Erastin-induced mRNA expression is downregulated in FANCD2-deficient cells.	Validated	27773819
NNMT	Nicotinamide N-methyltransferase	Marker	Upregulated in cells treated with ferroptosis inducer erastin. Stimulates ferroptosis possibly in a GSH-dependent manner.	Deduced	31108460
NOS2	nitric oxide synthase 2	Suppressor	Knockdown (KD) of iNOS caused increased sensitivity of M1 RAW 264.7 macrophages and EOC 20 cells to RSL3 induced death that was effectively suppressed by Fer-1.	Validated	32080625
		Marker	Expression was upregulated during ferroptosis induced by erastin or RSL3.	Deduced	24439385
NQO1	NAD(P)H quinone dehydrogenase 1	Suppressor	Knockdown of p62, quinone oxidoreductase‐1, heme oxygenase‐1, and ferritin heavy chain‐1 by RNA interference in HCC cells promoted ferroptosis in response to erastin and sorafenib.	Validated	26403645
NR1D2	nuclear receptor subfamily 1 group D member 2	Driver	Targeted inhibition of Rev-erb-α/β limits ferroptosis to ameliorate folic acid-induced AKI in mice.	Deduced	33068011
NR4A1	nuclear receptor subfamily 4 group A member 1	Suppressor	Pharmacological inhibition of NR4A1 promotes ferroptosis in pancreatic cancer cells	Deduced	33271455
NR5A2	nuclear receptor subfamily 5 group A member 2	Suppressor	NCOA3 as a coactivator synergized with NR5A2 to prevent BETi induced ferroptosis.	Deduced	32536370
NRAS	NRAS proto-oncogene, GTPase	Driver	NRAS12V mutant protects RMS13 cells from ferroptotic cell death.	Deduced	26157704
P4HB	prolyl 4-hydroxylase subunit beta	Suppressor	Knockdown of these target genes sensitized cells to known ferroptosis inducers, while PACMA31, a previously reported inhibitor of P4HB, directly induced ferroptosis and was highly synergistic with erastin.	Deduced	33124817
PARK7	Parkinsonism associated deglycase	Suppressor	Therefore, our results further implied that the C terminus of DJ-1 mediates the suppression of ferroptosis, and when the C-terminal structure is destroyed, DJ-1 inhibition of ferroptosis is abolished.	Validated	33024240
PCK2	Phosphoenolpyruvate carboxykinase 2, mitochondrial	Marker	Up-regulated (>= 2 fold) in erastin-treated samples.	Screened	24844246
PEBP1	Phosphatidylethanolamine binding protein 1	Driver	Elevated levels of PEBP1 resulted in increased sensitivity of HK2 cells to RSL3 whereas lowered contents of PEBP1 in HAEC and HT22 cells were associated with decreased sensitivity to ferroptosis.	Validated	29053969
PEX12	peroxisomal biogenesis factor 12	Driver	Genome-wide CRISPR screens identify peroxisome components as contributors to ferroptosis susceptibility.	Validated	32939090
PEX2	peroxisomal biogenesis factor 2	Driver	Genome-wide CRISPR screens identify peroxisome components as contributors to ferroptosis susceptibility.	Validated	32939090
PEX6	peroxisomal biogenesis factor 6	Driver	NA	Screened	32939090
PGD	Phosphoglycerate dehydrogenase	Driver	Required in erastin-induced ferroptosis.	Validated	22632970
PHKG2	Phosphorylase kinase catalytic subunit gamma 2	Driver	U-2-OS cells became resistant to erastin upon PHKG2 silencing. Erastin-treated HT-1080 cells were rescued by shPHKG2.	Validated	27506793
PIK3CA	phosphatidylinositol-4,5-bisphosphate 3-kinase catalytic subunit alpha	Suppressor	Notably, we found that cancer cells carrying PIK3CA activating mutation or PTEN deletion appeared to be more resistant to RSL3. These mutations lead to the activation of the oncogenic PI3K-AKT signaling pathway. Therefore, sustained activation of the PI3K-AKT-mTOR pathway protects cancer cells from ferroptotic cell death.	Deduced	33229547
		Driver	Inhibitor blocked ferroptotic cell death.	Validated	24739485
PIR	pirin	Suppressor	Consequently, in cell cultures and xenograft mouse models, blocking PIR signaling enhances ferroptosis-mediated tumor growth suppression.	Validated	33373853
PLIN2	Perilipin 2	Suppressor	An indispensable gene and protein in the suppression of ferroptosis caused by abnormal lipometabolism in gastric carcinoma.	Screened	31520166
PML	Promyelocytic leukemia	Suppressor	PML expression turned cells highly resistant to ferroptosis.	Validated	29081404
POR	cytochrome p450 oxidoreductase	Driver	The oxidoreductases POR and CYB5R1 are required for ferroptosis. Knockdown of POR in vivo protects ConA-induced ferroptotic liver damage	Validated	33321093
PPARA	peroxisome proliferator activated receptor alpha	Suppressor	In the p53 KO derivatives of both HT-1080 and SK-Hep1 cells, increased PPARα activity suppressed ferroptosis (Fig. 6C, D), while decreased PPARα activity increased their sensitivity to ferroptosis (Fig. 6E,F).	Validated	32079652
PRDX1	peroxiredoxin 1	Suppressor	Consistent with our previous observation, loss of PRDX1 was sufficient to induce a significant increase in lipid peroxidation (Fig. 3B).	Deduced	31901729
		Marker	Necessary to ferroptosis-related lipid peroxidation.	Deduced	31901729
PRDX6	Peroxiredoxin 6	Suppressor	A negative regulator of ferroptotic cell death.	Validated	31036877
PRKAA1	Protein kinase AMP-activated catalytic subunit alpha 1	Driver	Inhibition of PRKAA/AMPKalpha diminishes ferroptosis.	Validated	30057310
PRKAA2	protein kinase AMP-activated catalytic subunit alpha 2	Suppressor	AMPK inactivation sensitizes cancer cells to ferroptotic cell death.	Validated	32029897
		Driver	Inhibition of PRKAA/AMPKalpha diminishes ferroptosis.	Validated	30057310
PRKCA	protein kinase C alpha	Driver	Similarly, genetic knockdown of PKCα significantly protected RMS cells from Erastin-induced cell death.	Validated	31173656
PTEN	phosphatase and tensin homolog	Driver	Notably, we found that cancer cells carrying PIK3CA activating mutation or PTEN deletion appeared to be more resistant to RSL3. These mutations lead to the activation of the oncogenic PI3K-AKT signaling pathway. Therefore, sustained activation of the PI3K-AKT-mTOR pathway protects cancer cells from ferroptotic cell death.	Deduced	33229547
PTGS2	Prostaglandin-endoperoxide synthase 2	Marker	Simply a downstream marker of ferroptosis. The most upregulated gene in BJeLR cells upon treatment with either erastin or (1S, 3R)-RSL3, but ferroptotic cell death was not affected by inhibition of the enzyme.	Validated	24439385
RB1	RB transcriptional corepressor 1	Suppressor	Rb knock-down cells exposed to sorafenib encounter ferroptosis. Lack of Rb sensitized HCC cells to the induction of ferroptosis.	Validated	25444922
RELA	RELA proto-oncogene, NF-kB subunit	Marker	Down-regulated upon Fer-1 appearance	Deduced	25385600
		Suppressor	Deficiency of IEC NF-κBp65 led to upregulated ER stress-mediated ferroptosis in colitis	Validated	32015337
RGS4	Regulator of G protein signaling 4	Marker	Down-regulated (>= 2 fold) in erastin-treated samples.	Screened	24844246
RIPK1	Receptor interacting serine/threonine kinase 1	Marker	Reduced expression results in resistance to ferroptosis.	Deduced	31827280
RPL8	Ribosomal protein L8	Driver	Required in erastin-induced ferroptosis. Silencing of it conferred against erastin-induced ferroptosis.	Validated	22632970
		Marker	Significantly reduced in tumor tissues	Deduced	26097885
SAT1	Spermidine/spermine N1-acetyltransferase 1	Driver	p53-mediated activation of SAT1 contributes to ferroptotic cell death in the presence of ROS stress. Knockdown of Sat1 partially rescued ROS-induced ferroptosis.	Validated	27698118
SCP2	Sterol carrier protein 2	Driver	SCP-2 inhibitors showed anti-ferroptotic activity, which was substantiated by knocking down SCP-2 in Gpx4−/− cells.	Validated	25402683
SLC11A2	solute carrier family 11 member 2	Driver	Overexpression of DMT1 promoted H/R-induced cell ferroptosis.	Validated	32535745
SLC16A1	solute carrier family 16 member 1	Suppressor	These observations support our hypothesis that HCAR1 and MCT1 are involved in the lactate-dependent ferroptosis resistance in tumor cells. Blocking the HCAR1/MCT1-Mediated Lactate Import Exacerbates Ferroptosis	Validated	33296645
SLC1A4	Solute carrier family 1 member 4	Marker	Up-regulated (>= 2 fold) in erastin-treated samples.	Screened	24844246
SLC1A5	Solute carrier family 1 member 5	Driver	Pharmacological inhibition by L-g-glutamyl-p-nitroanilide or RNAi knockdown markedly blocked ferroptosis.	Validated	26166707
SLC2A3	Solute carrier family 2 member 3	Marker	Decreased at LSH knockdown. LSH can inhibit ferroptosis.	Deduced	28900510
SLC39A14	solute carrier family 39 member 14	Driver	Loss of hepatic Slc39a14 protects against ferroptosis-induced liver fibrosis in Trf-LKO mice	Validated	32374849
SLC3A2	Solute carrier family 3 member 2	Marker	Up-regulated (>= 2 fold) in erastin-treated samples.	Screened	24844246
		Suppressor	Required for in vitro cell survival because of its role in protecting cells from ferroptosis.	Validated	26945935
SLC7A5	Solute carrier family 7 member 5	Marker	Up-regulated (>= 2 fold) in erastin-treated samples.	Screened	24844246
SMAD7	SMAD family member 7	Driver	NA	Screened	32939090
SNCA	synuclein alpha	Driver	Alpha synuclein aggregation drives ferroptosis: an interplay of iron, calcium and lipid peroxidation.	Validated	32341450
SP1	Sp1 transcription factor	Marker	Activated by ferroptosis inhibitor selenium.	Deduced	31056284
SQSTM1	Sequestosome 1	Suppressor	The interaction between p62 and Keap1 increased following erastin and sorafenib treatment. Knockdown of p62 suppressed NRF2 expression and promoted growth inhibition with increased ferroptotic events including GSH depletion, lipid ROS production, and an increase of iron levels.	Validated	26403645
SRC	SRC proto-oncogene, non-receptor tyrosine kinase	Suppressor	Src-STAT3 activation renders the cell unable to undergo to ferroptosis. Src inhibition decreased cell viability significantly, and that loss of viability was rescued by ferroptosis inhibitors.	Validated	28972104
SREBF1	sterol regulatory element binding transcription factor 1	Suppressor	SREBP1 Protects Cells from Ferroptosis through SCD1 Activity.	Validated	33229547
SREBF2	sterol regulatory element binding transcription factor 2	Suppressor	The lipogenesis regulator SREBP2 directly induces transcription of the iron carrier Transferrin (TF), reducing intracellular iron pools, reactive oxygen species, and lipid peroxidation, thereby conferring resistance to inducers of ferroptosis.	Validated	33203734
STAT3	Signal transducer and activator of transcription 3	Suppressor	Src-STAT3 activation renders the cell unable to undergo to ferroptosis.	Validated	28972104
STMN1	Stathmin 1	Marker	Downregulated in cells treated with ferroptosis inducer erastin. Suppresses ferroptosis possibly in a GSH-dependent manner.	Deduced	31108460
TAZ	Tafazzin	Driver	TAZ removal confers ferroptosis resistance, whereas overexpression of TAZS89A sensitizes cells to ferroptosis.	Validated	31484063
TF	Transferrin	Marker	Its expression is decreased in patients.	Deduced	26097885
		Driver	Essential for the induction of ferroptotic cell death. Transferrin can only interact with transferrin receptor and be transported into the cell when it is loaded with iron.	Validated	26166707
		Suppressor	Trf-LKO mice display iron-deficiency anemia, iron overload in tissues, and susceptibility to liver damage via ferroptosis.	Validated	32374849
TFAM	transcription factor A, mitochondrial	Suppressor	Zalcitabine-induced TFAM degradation promotes ferroptosis.	Validated	32186434
TFAP2A	transcription factor AP-2 alpha	Suppressor	TFAP2A Inhibition Promotes Ferroptosis.	Validated	32432738
TFAP2C	Transcription factor AP-2 gamma	Marker	Activated by ferroptosis inhibitor selenium.	Deduced	31056284
TFRC	Transferrin receptor	Driver	RNAi of transferrin receptor (TfR) inhibited ferroptosis.	Validated	26166707
		Marker	Expression of this gene is increased in patients.	Deduced	26097885
TGFB1	transforming growth factor beta 1	Driver	Therefore, PLC/PRF/5 cells and Huh7 cells were vulnerable to RSL3 in the presence of TGF-β1.	Deduced	32471991
TGFBR1	Transforming growth factor beta receptor 1	Driver	Inhibition attenuated erastin-induced ferroptosis.	Validated	30804470
TLR4	Toll like receptor 4	Driver	Knockdown inhibited ferroptosis.	Validated	31196626
TNFAIP3	TNF alpha induced protein 3	Driver	Overexpression increased ROS generation and enhanced erastin-induced ferroptosis, whereas knockdown inhibited erastin-induced ferroptosis.	Validated	31160087
TP53	Tumor protein p53	Driver	Inhibits cystine uptake and sensitizes cells to ferroptosis. Erastin induced high levels of cell death in p53+/+ MEFs.	Validated	25799988
		Suppressor	Inhibits ferroptosis in human colorectal cancer (CRC) cells. Loss of TP53 restored erastin sensitivity. Inhibits cell death induction by erastin in human CRC cells.	Validated	28813679
TSC1	TSC complex subunit 1	Driver	Haploinsufficiency of Tsc1 in tubular cells prevents cisplatin-induced tubular cell death and AKI.	Validated	32404875
TSC22D3	TSC22 domain family member 3	Marker	Up-regulated (>= 2 fold) in erastin-treated samples.	Screened	24844246
TTPA	alpha tocopherol transfer protein	Driver	NA	Screened	32939090
TXNIP	Thioredoxin interacting protein	Marker	Up-regulated (>= 2 fold) in erastin-treated samples.	Screened	24844246
TXNRD1	Thioredoxin reductase 1	Marker	Expression was upregulated during ferroptosis induced by erastin or RSL3.	Deduced	24439385
UBC	Ubiquitin C	Marker	Expression was upregulated during ferroptosis induced by erastin or RSL3.	Deduced	24439385
USP7	ubiquitin specific peptidase 7	Driver	USP7 promotes ferroptosis in the I/R-treated hearts via activation of p53/TfR1 pathway.	Validated	33157209
VDAC2	Voltage dependent anion channel 2	Suppressor	Overexpression could partially protect cells from ferroptosis.	Validated	29569437
		Driver	Required in erastin-induced ferroptosis.	Validated	22632970
VDR	vitamin D receptor	Suppressor	VDR activation attenuate cisplatin induced AKI by inhibiting ferroptosis.	Validated	31996668
VEGFA	Vascular endothelial growth factor A	Marker	Up-regulated (>= 2 fold) in erastin-treated samples.	Screened	24844246
VLDLR	Very low density lipoprotein receptor	Marker	Up-regulated (>= 2 fold) in erastin-treated samples.	Screened	24844246
YWHAE	Tyrosine 3-monooxygenase/tryptophan 5-monooxygenase activation protein epsilon	Marker	Required by RSL3 (a ferroptosis inducer) to inactivate GPX4 (a ferroptosis inhibitor).	Deduced	31581313
ZFP36	ZFP36 ring finger protein	Suppressor	ZFP36 plasmid impaired FBXW7 plasmid-induced HSC ferroptosis. Overexpression of Zfp36 impaired erastin- or sorafenib-induced ferroptosis.	Validated	31679460
