# Supplementary material for: Ferroptosis-Related Gene GCLC Is a Novel Prognostic Molecular and Correlates with Immune Infiltrates in Lung Adenocarcinoma
Source: Cells. 2022 Oct 25;11(21):3371. doi: 10.3390/cells11213371 (PMC9657570; doi:10.3390/cells11213371)
Supplement: Supplementary file 1 [file cells-11-03371-s001.zip › Supplementary table 2.xlsx]

## Sheet: Sheet1
Supplementary Table 2. GO enrichment results of DEGs between high-risk group and low-risk group of two cohorts.
Cohort	Sub‑class	ID	Description	GeneRatio	BgRatio	pvalue	p.adjust	qvalue	Count
Training	BP	GO:0009410	response to xenobiotic stimulus	44/448	462/18723	5.41036e-15	2.42438e-11	1.84863e-11	44
Training	BP	GO:0019730	antimicrobial humoral response	20/448	122/18723	1.10937e-11	1.79193e-08	1.36638e-08	20
Training	BP	GO:0044772	mitotic cell cycle phase transition	37/448	424/18723	1.19969e-11	1.79193e-08	1.36638e-08	37
Training	BP	GO:0006959	humoral immune response	31/448	317/18723	3.39084e-11	3.79859e-08	2.89649e-08	31
Training	BP	GO:0010038	response to metal ion	33/448	373/18723	1.12767e-10	1.01062e-07	7.70615e-08	33
Training	BP	GO:0140014	mitotic nuclear division	28/448	287/18723	3.2782e-10	2.44827e-07	1.86685e-07	28
Training	BP	GO:0000280	nuclear division	35/448	439/18723	5.18707e-10	2.9909e-07	2.28062e-07	35
Training	BP	GO:0031960	response to corticosteroid	21/448	167/18723	5.71004e-10	2.9909e-07	2.28062e-07	21
Training	BP	GO:0000070	mitotic sister chromatid segregation	21/448	168/18723	6.38359e-10	2.9909e-07	2.28062e-07	21
Training	BP	GO:0000086	G2/M transition of mitotic cell cycle	19/448	137/18723	7.0962e-10	2.9909e-07	2.28062e-07	19
Training	BP	GO:0000079	regulation of cyclin-dependent protein serine/threonine kinase activity	16/448	94/18723	7.3421e-10	2.9909e-07	2.28062e-07	16
Training	BP	GO:0003018	vascular process in circulatory system	26/448	263/18723	1.07125e-09	4.00023e-07	3.05025e-07	26
Training	BP	GO:0030071	regulation of mitotic metaphase/anaphase transition	13/448	60/18723	1.31721e-09	4.44608e-07	3.39021e-07	13
Training	BP	GO:1904029	regulation of cyclin-dependent protein kinase activity	16/448	98/18723	1.38909e-09	4.44608e-07	3.39021e-07	16
Training	BP	GO:0007091	metaphase/anaphase transition of mitotic cell cycle	13/448	62/18723	2.0279e-09	6.05801e-07	4.61934e-07	13
Training	BP	GO:1902099	regulation of metaphase/anaphase transition of cell cycle	13/448	63/18723	2.50018e-09	6.66039e-07	5.07866e-07	13
Training	BP	GO:0044839	cell cycle G2/M phase transition	19/448	148/18723	2.67545e-09	6.66039e-07	5.07866e-07	19
Training	BP	GO:0051384	response to glucocorticoid	19/448	148/18723	2.67545e-09	6.66039e-07	5.07866e-07	19
Training	BP	GO:0097529	myeloid leukocyte migration	23/448	220/18723	3.40083e-09	7.64814e-07	5.83184e-07	23
Training	BP	GO:0000819	sister chromatid segregation	22/448	202/18723	3.48805e-09	7.64814e-07	5.83184e-07	22
Training	BP	GO:0010965	regulation of mitotic sister chromatid separation	13/448	65/18723	3.75494e-09	7.64814e-07	5.83184e-07	13
Training	BP	GO:0044784	metaphase/anaphase transition of cell cycle	13/448	65/18723	3.75494e-09	7.64814e-07	5.83184e-07	13
Training	BP	GO:0051983	regulation of chromosome segregation	15/448	91/18723	3.97386e-09	7.74212e-07	5.90351e-07	15
Training	BP	GO:0051306	mitotic sister chromatid separation	13/448	67/18723	5.55479e-09	1.03713e-06	7.90826e-07	13
Training	BP	GO:0050900	leukocyte migration	30/448	369/18723	5.92228e-09	1.06151e-06	8.0942e-07	30
Training	BP	GO:0030595	leukocyte chemotaxis	23/448	230/18723	8.00142e-09	1.37247e-06	1.04653e-06	23
Training	BP	GO:0048285	organelle fission	35/448	488/18723	8.26974e-09	1.37247e-06	1.04653e-06	35
Training	BP	GO:0097305	response to alcohol	24/448	253/18723	1.06984e-08	1.71213e-06	1.30553e-06	24
Training	BP	GO:0071900	regulation of protein serine/threonine kinase activity	29/448	359/18723	1.23284e-08	1.89091e-06	1.44185e-06	29
Training	BP	GO:0007568	aging	28/448	339/18723	1.36766e-08	1.89091e-06	1.44185e-06	28
Training	BP	GO:0048545	response to steroid hormone	28/448	339/18723	1.36766e-08	1.89091e-06	1.44185e-06	28
Training	BP	GO:0033045	regulation of sister chromatid segregation	13/448	72/18723	1.39255e-08	1.89091e-06	1.44185e-06	13
Training	BP	GO:1905818	regulation of chromosome separation	13/448	72/18723	1.39255e-08	1.89091e-06	1.44185e-06	13
Training	BP	GO:0031638	zymogen activation	12/448	60/18723	1.50459e-08	1.98296e-06	1.51204e-06	12
Training	BP	GO:1901990	regulation of mitotic cell cycle phase transition	26/448	299/18723	1.59439e-08	2.04127e-06	1.55651e-06	26
Training	BP	GO:0007346	regulation of mitotic cell cycle	33/448	457/18723	1.90254e-08	2.36814e-06	1.80575e-06	33
Training	BP	GO:0030593	neutrophil chemotaxis	15/448	103/18723	2.2763e-08	2.75538e-06	2.10103e-06	15
Training	BP	GO:0006268	DNA unwinding involved in DNA replication	7/448	15/18723	2.33663e-08	2.75538e-06	2.10103e-06	7
Training	BP	GO:0001666	response to hypoxia	26/448	307/18723	2.73632e-08	3.14396e-06	2.39733e-06	26
Training	BP	GO:0051783	regulation of nuclear division	17/448	139/18723	3.84141e-08	4.30334e-06	3.28137e-06	17
Training	BP	GO:0050878	regulation of body fluid levels	29/448	379/18723	4.06936e-08	4.44751e-06	3.39131e-06	29
Training	BP	GO:0010389	regulation of G2/M transition of mitotic cell cycle	14/448	94/18723	5.01281e-08	5.26963e-06	4.01819e-06	14
Training	BP	GO:0071621	granulocyte chemotaxis	16/448	125/18723	5.05677e-08	5.26963e-06	4.01819e-06	16
Training	BP	GO:0031639	plasminogen activation	8/448	24/18723	5.30436e-08	5.40201e-06	4.11913e-06	8
Training	BP	GO:0007088	regulation of mitotic nuclear division	15/448	110/18723	5.62587e-08	5.60212e-06	4.27172e-06	15
Training	BP	GO:0051304	chromosome separation	14/448	96/18723	6.58958e-08	6.41911e-06	4.89469e-06	14
Training	BP	GO:0032496	response to lipopolysaccharide	27/448	343/18723	6.75622e-08	6.44141e-06	4.91169e-06	27
Training	BP	GO:0036293	response to decreased oxygen levels	26/448	322/18723	7.15855e-08	6.6828e-06	5.09576e-06	26
Training	BP	GO:0098813	nuclear chromosome segregation	24/448	281/18723	8.0448e-08	7.23691e-06	5.51827e-06	24
Training	BP	GO:0007059	chromosome segregation	27/448	346/18723	8.0751e-08	7.23691e-06	5.51827e-06	27
Training	BP	GO:0016485	protein processing	21/448	225/18723	1.18172e-07	1.03829e-05	7.91715e-06	21
Training	BP	GO:1902749	regulation of cell cycle G2/M phase transition	14/448	102/18723	1.4368e-07	1.23813e-05	9.44097e-06	14
Training	BP	GO:0002237	response to molecule of bacterial origin	27/448	363/18723	2.13048e-07	1.80126e-05	1.37349e-05	27
Training	BP	GO:1990266	neutrophil migration	15/448	122/18723	2.26713e-07	1.8813e-05	1.43453e-05	15
Training	BP	GO:0030198	extracellular matrix organization	24/448	301/18723	2.88866e-07	2.35347e-05	1.79456e-05	24
Training	BP	GO:0043062	extracellular structure organization	24/448	302/18723	3.06964e-07	2.40415e-05	1.83321e-05	24
Training	BP	GO:0006936	muscle contraction	26/448	347/18723	3.11182e-07	2.40415e-05	1.83321e-05	26
Training	BP	GO:0070482	response to oxygen levels	26/448	347/18723	3.11182e-07	2.40415e-05	1.83321e-05	26
Training	BP	GO:0033273	response to vitamin	13/448	93/18723	3.23109e-07	2.45399e-05	1.87121e-05	13
Training	BP	GO:0045229	external encapsulating structure organization	24/448	304/18723	3.46338e-07	2.58657e-05	1.9723e-05	24
Training	BP	GO:0061844	antimicrobial humoral immune response mediated by antimicrobial peptide	12/448	79/18723	3.65071e-07	2.68178e-05	2.0449e-05	12
Training	BP	GO:0010466	negative regulation of peptidase activity	22/448	262/18723	3.75836e-07	2.71632e-05	2.07125e-05	22
Training	BP	GO:0007093	mitotic cell cycle checkpoint signaling	15/448	129/18723	4.72718e-07	3.3623e-05	2.56381e-05	15
Training	BP	GO:0060326	cell chemotaxis	24/448	310/18723	4.94126e-07	3.45966e-05	2.63805e-05	24
Training	BP	GO:1990868	response to chemokine	13/448	97/18723	5.32003e-07	3.58553e-05	2.73403e-05	13
Training	BP	GO:1990869	cellular response to chemokine	13/448	97/18723	5.32003e-07	3.58553e-05	2.73403e-05	13
Training	BP	GO:0097530	granulocyte migration	16/448	148/18723	5.36109e-07	3.58553e-05	2.73403e-05	16
Training	BP	GO:0052548	regulation of endopeptidase activity	29/448	432/18723	6.46087e-07	4.25752e-05	3.24644e-05	29
Training	BP	GO:0045786	negative regulation of cell cycle	27/448	385/18723	6.80651e-07	4.42028e-05	3.37054e-05	27
Training	BP	GO:0006261	DNA-dependent DNA replication	16/448	151/18723	7.0428e-07	4.5084e-05	3.43773e-05	16
Training	BP	GO:0045860	positive regulation of protein kinase activity	27/448	386/18723	7.15879e-07	4.5181e-05	3.44513e-05	27
Training	BP	GO:0010951	negative regulation of endopeptidase activity	21/448	252/18723	7.83809e-07	4.86536e-05	3.70992e-05	21
Training	BP	GO:0052547	regulation of peptidase activity	30/448	461/18723	7.92616e-07	4.86536e-05	3.70992e-05	30
Training	BP	GO:0002443	leukocyte mediated immunity	29/448	440/18723	9.38675e-07	5.68406e-05	4.33419e-05	29
Training	BP	GO:0007584	response to nutrient	17/448	174/18723	1.00394e-06	5.99819e-05	4.57373e-05	17
Training	BP	GO:0033674	positive regulation of kinase activity	30/448	467/18723	1.03648e-06	6.11116e-05	4.65987e-05	30
Training	BP	GO:0070098	chemokine-mediated signaling pathway	12/448	88/18723	1.20549e-06	7.0153e-05	5.34929e-05	12
Training	BP	GO:0006260	DNA replication	21/448	260/18723	1.30197e-06	7.47964e-05	5.70335e-05	21
Training	BP	GO:0045861	negative regulation of proteolysis	25/448	351/18723	1.33572e-06	7.57641e-05	5.77715e-05	25
Training	BP	GO:0042730	fibrinolysis	7/448	25/18723	1.41833e-06	7.94441e-05	6.05775e-05	7
Training	BP	GO:0019731	antibacterial humoral response	10/448	60/18723	1.43905e-06	7.96096e-05	6.07037e-05	10
Training	BP	GO:1901991	negative regulation of mitotic cell cycle phase transition	17/448	179/18723	1.49097e-06	8.14761e-05	6.21269e-05	17
Training	BP	GO:0001503	ossification	27/448	408/18723	2.07206e-06	0.000111762	8.52202e-05	27
Training	BP	GO:0045787	positive regulation of cell cycle	23/448	313/18723	2.09506e-06	0.000111762	8.52202e-05	23
Training	BP	GO:0003014	renal system process	13/448	110/18723	2.28346e-06	0.000119222	9.09088e-05	13
Training	BP	GO:0022617	extracellular matrix disassembly	10/448	63/18723	2.28812e-06	0.000119222	9.09088e-05	10
Training	BP	GO:0001889	liver development	15/448	147/18723	2.52188e-06	0.00012942	9.86852e-05	15
Training	BP	GO:0010948	negative regulation of cell cycle process	22/448	294/18723	2.59491e-06	0.00012942	9.86852e-05	22
Training	BP	GO:0007094	mitotic spindle assembly checkpoint signaling	8/448	38/18723	2.62826e-06	0.00012942	9.86852e-05	8
Training	BP	GO:0071173	spindle assembly checkpoint signaling	8/448	38/18723	2.62826e-06	0.00012942	9.86852e-05	8
Training	BP	GO:0071174	mitotic spindle checkpoint signaling	8/448	38/18723	2.62826e-06	0.00012942	9.86852e-05	8
Training	BP	GO:1901987	regulation of cell cycle phase transition	26/448	390/18723	2.80178e-06	0.000136465	0.000104057	26
Training	BP	GO:0001906	cell killing	17/448	188/18723	2.93062e-06	0.000141205	0.000107672	17
Training	BP	GO:0000075	cell cycle checkpoint signaling	16/448	169/18723	3.15431e-06	0.000150038	0.000114406	16
Training	BP	GO:0002685	regulation of leukocyte migration	18/448	210/18723	3.23006e-06	0.000150038	0.000114406	18
Training	BP	GO:0031577	spindle checkpoint signaling	8/448	39/18723	3.2379e-06	0.000150038	0.000114406	8
Training	BP	GO:0061008	hepaticobiliary system development	15/448	150/18723	3.24786e-06	0.000150038	0.000114406	15
Training	BP	GO:0045841	negative regulation of mitotic metaphase/anaphase transition	8/448	40/18723	3.96341e-06	0.000181225	0.000138187	8
Training	BP	GO:0003012	muscle system process	28/448	452/18723	4.77593e-06	0.000216171	0.000164834	28
Training	BP	GO:0032508	DNA duplex unwinding	11/448	84/18723	5.02562e-06	0.000225198	0.000171717	11
Training	BP	GO:0045471	response to ethanol	14/448	137/18723	5.3453e-06	0.000237151	0.000180832	14
Training	BP	GO:0030282	bone mineralization	13/448	119/18723	5.53527e-06	0.000243172	0.000185423	13
Training	BP	GO:1902100	negative regulation of metaphase/anaphase transition of cell cycle	8/448	42/18723	5.83319e-06	0.000253772	0.000193506	8
Training	BP	GO:0031099	regeneration	17/448	198/18723	5.90831e-06	0.000254569	0.000194113	17
Training	BP	GO:0002548	monocyte chemotaxis	10/448	70/18723	6.11738e-06	0.000261066	0.000199068	10
Training	BP	GO:2001251	negative regulation of chromosome organization	11/448	86/18723	6.34144e-06	0.000268076	0.000204412	11
Training	BP	GO:0051784	negative regulation of nuclear division	9/448	56/18723	6.63054e-06	0.000275106	0.000209773	9
Training	BP	GO:0055078	sodium ion homeostasis	9/448	56/18723	6.63054e-06	0.000275106	0.000209773	9
Training	BP	GO:0071902	positive regulation of protein serine/threonine kinase activity	17/448	200/18723	6.75833e-06	0.000277836	0.000211855	17
Training	BP	GO:0033046	negative regulation of sister chromatid segregation	8/448	43/18723	7.01793e-06	0.00028078	0.0002141	8
Training	BP	GO:0033048	negative regulation of mitotic sister chromatid segregation	8/448	43/18723	7.01793e-06	0.00028078	0.0002141	8
Training	BP	GO:2000816	negative regulation of mitotic sister chromatid separation	8/448	43/18723	7.01793e-06	0.00028078	0.0002141	8
Training	BP	GO:0045785	positive regulation of cell adhesion	27/448	437/18723	7.4089e-06	0.000291529	0.000222296	27
Training	BP	GO:0035296	regulation of tube diameter	14/448	141/18723	7.48178e-06	0.000291529	0.000222296	14
Training	BP	GO:0097746	blood vessel diameter maintenance	14/448	141/18723	7.48178e-06	0.000291529	0.000222296	14
Training	BP	GO:0035150	regulation of tube size	14/448	142/18723	8.12194e-06	0.000313745	0.000239236	14
Training	BP	GO:0001909	leukocyte mediated cytotoxicity	13/448	124/18723	8.72721e-06	0.000332775	0.000253747	13
Training	BP	GO:0019882	antigen processing and presentation	12/448	106/18723	8.7631e-06	0.000332775	0.000253747	12
Training	BP	GO:0051604	protein maturation	21/448	294/18723	8.98672e-06	0.000338399	0.000258035	21
Training	BP	GO:0032392	DNA geometric change	11/448	90/18723	9.89833e-06	0.000367448	0.000280186	11
Training	BP	GO:0051985	negative regulation of chromosome segregation	8/448	45/18723	1.00042e-05	0.000367448	0.000280186	8
Training	BP	GO:1905819	negative regulation of chromosome separation	8/448	45/18723	1.00042e-05	0.000367448	0.000280186	8
Training	BP	GO:0033044	regulation of chromosome organization	16/448	187/18723	1.15661e-05	0.000421363	0.000321297	16
Training	BP	GO:0033047	regulation of mitotic sister chromatid segregation	8/448	46/18723	1.18594e-05	0.000428566	0.000326789	8
Training	BP	GO:1902850	microtubule cytoskeleton organization involved in mitosis	14/448	147/18723	1.21077e-05	0.000434038	0.000330962	14
Training	BP	GO:1902969	mitotic DNA replication	5/448	14/18723	1.28467e-05	0.000456874	0.000348374	5
Training	BP	GO:0006270	DNA replication initiation	7/448	34/18723	1.31756e-05	0.00046488	0.000354479	7
Training	BP	GO:0034113	heterotypic cell-cell adhesion	9/448	61/18723	1.36553e-05	0.000478041	0.000364515	9
Training	BP	GO:0006937	regulation of muscle contraction	15/448	169/18723	1.39758e-05	0.000478754	0.000365059	15
Training	BP	GO:0031214	biomineral tissue development	15/448	169/18723	1.39758e-05	0.000478754	0.000365059	15
Training	BP	GO:0019884	antigen processing and presentation of exogenous antigen	8/448	47/18723	1.39962e-05	0.000478754	0.000365059	8
Training	BP	GO:0005996	monosaccharide metabolic process	19/448	257/18723	1.47838e-05	0.000501865	0.000382681	19
Training	BP	GO:0051702	biological process involved in interaction with symbiont	11/448	94/18723	1.50773e-05	0.000507979	0.000387343	11
Training	BP	GO:0045930	negative regulation of mitotic cell cycle	18/448	235/18723	1.53587e-05	0.000513599	0.000391628	18
Training	BP	GO:0051346	negative regulation of hydrolase activity	24/448	379/18723	1.59327e-05	0.000527669	0.000402357	24
Training	BP	GO:0110148	biomineralization	15/448	171/18723	1.60871e-05	0.000527669	0.000402357	15
Training	BP	GO:0033280	response to vitamin D	7/448	35/18723	1.61327e-05	0.000527669	0.000402357	7
Training	BP	GO:0045839	negative regulation of mitotic nuclear division	8/448	48/18723	1.64477e-05	0.000534072	0.00040724	8
Training	BP	GO:0002460	adaptive immune response based on somatic recombination of immune receptors built from immunoglobulin superfamily domains	23/448	356/18723	1.73966e-05	0.00056082	0.000427635	23
Training	BP	GO:1901654	response to ketone	16/448	194/18723	1.832e-05	0.000583413	0.000444863	16
Training	BP	GO:0051321	meiotic cell cycle	19/448	261/18723	1.83578e-05	0.000583413	0.000444863	19
Training	BP	GO:0009612	response to mechanical stimulus	17/448	216/18723	1.85933e-05	0.000586736	0.000447396	17
Training	BP	GO:0030195	negative regulation of blood coagulation	8/448	49/18723	1.92501e-05	0.000603214	0.000459962	8
Training	BP	GO:0014706	striated muscle tissue development	24/448	384/18723	1.97422e-05	0.000614339	0.000468444	24
Training	BP	GO:0030104	water homeostasis	9/448	64/18723	2.03546e-05	0.000629026	0.000479644	9
Training	BP	GO:1900047	negative regulation of hemostasis	8/448	50/18723	2.24426e-05	0.000688802	0.000525224	8
Training	BP	GO:0031589	cell-substrate adhesion	23/448	363/18723	2.36763e-05	0.000721725	0.000550328	23
Training	BP	GO:0002921	negative regulation of humoral immune response	5/448	16/18723	2.694e-05	0.000810189	0.000617784	5
Training	BP	GO:0034116	positive regulation of heterotypic cell-cell adhesion	5/448	16/18723	2.694e-05	0.000810189	0.000617784	5
Training	BP	GO:0007052	mitotic spindle organization	12/448	120/18723	3.10608e-05	0.00092789	0.000707533	12
Training	BP	GO:0042060	wound healing	25/448	422/18723	3.24937e-05	0.000964268	0.000735271	25
Training	BP	GO:1901988	negative regulation of cell cycle phase transition	18/448	249/18723	3.33019e-05	0.000981749	0.000748601	18
Training	CC	GO:0062023	collagen-containing extracellular matrix	43/456	425/19550	5.4791e-16	2.33958e-13	1.81099e-13	43
Training	CC	GO:0016324	apical plasma membrane	33/456	367/19550	3.86466e-11	8.25106e-09	6.38687e-09	33
Training	CC	GO:0060205	cytoplasmic vesicle lumen	29/456	325/19550	7.30346e-10	8.99538e-08	6.96302e-08	29
Training	CC	GO:0031983	vesicle lumen	29/456	327/19550	8.42658e-10	8.99538e-08	6.96302e-08	29
Training	CC	GO:0034774	secretory granule lumen	28/456	322/19550	2.57645e-09	2.20029e-07	1.70317e-07	28
Training	CC	GO:0045177	apical part of cell	33/456	435/19550	3.10996e-09	2.21325e-07	1.7132e-07	33
Training	CC	GO:0031091	platelet alpha granule	13/456	91/19550	1.87154e-07	1.14164e-05	8.83703e-06	13
Training	CC	GO:0031093	platelet alpha granule lumen	11/456	67/19550	3.90675e-07	2.08523e-05	1.61411e-05	11
Training	CC	GO:0009897	external side of plasma membrane	28/456	421/19550	7.456e-07	3.53746e-05	2.73823e-05	28
Training	CC	GO:0005819	spindle	26/456	391/19550	1.86653e-06	7.97008e-05	6.16937e-05	26
Training	CC	GO:1904724	tertiary granule lumen	9/456	55/19550	4.63553e-06	0.000172473	0.000133506	9
Training	CC	GO:0000307	cyclin-dependent protein kinase holoenzyme complex	8/456	42/19550	4.84702e-06	0.000172473	0.000133506	8
Training	CC	GO:0051233	spindle midzone	7/456	36/19550	1.66705e-05	0.000547561	0.000423849	7
Training	CC	GO:0045178	basal part of cell	19/456	276/19550	2.82778e-05	0.000862474	0.000667612	19
Training	MF	GO:0008201	heparin binding	24/452	166/18368	2.85304e-12	2.02281e-09	1.69381e-09	24
Training	MF	GO:0005539	glycosaminoglycan binding	26/452	230/18368	1.02679e-10	3.63999e-08	3.04796e-08	26
Training	MF	GO:1901681	sulfur compound binding	26/452	265/18368	2.25512e-09	5.3296e-07	4.46277e-07	26
Training	MF	GO:0030414	peptidase inhibitor activity	19/452	187/18368	1.92531e-07	3.12559e-05	2.61723e-05	19
Training	MF	GO:0008236	serine-type peptidase activity	19/452	191/18368	2.684e-07	3.12559e-05	2.61723e-05	19
Training	MF	GO:0061134	peptidase regulator activity	21/452	230/18368	2.71584e-07	3.12559e-05	2.61723e-05	21
Training	MF	GO:0004252	serine-type endopeptidase activity	18/452	174/18368	3.08592e-07	3.12559e-05	2.61723e-05	18
Training	MF	GO:0017171	serine hydrolase activity	19/452	195/18368	3.70742e-07	3.28571e-05	2.7513e-05	19
Training	MF	GO:0004866	endopeptidase inhibitor activity	18/452	180/18368	5.11953e-07	4.03305e-05	3.37709e-05	18
Training	MF	GO:0042379	chemokine receptor binding	11/452	72/18368	1.38807e-06	9.84139e-05	8.24073e-05	11
Training	MF	GO:0061135	endopeptidase regulator activity	18/452	194/18368	1.53471e-06	9.89187e-05	8.283e-05	18
Training	MF	GO:0019838	growth factor binding	15/452	141/18368	2.09798e-06	0.000123955	0.000103795	15
Training	MF	GO:0008009	chemokine activity	9/452	49/18368	2.62062e-06	0.000142925	0.000119679	9
Training	MF	GO:0005201	extracellular matrix structural constituent	16/452	172/18368	5.64139e-06	0.000285696	0.000239229	16
Training	MF	GO:0031994	insulin-like growth factor I binding	5/452	13/18368	9.64923e-06	0.000456087	0.000381907	5
Training	MF	GO:0017116	single-stranded DNA helicase activity	6/452	23/18368	1.51919e-05	0.000673191	0.0005637	6
Validation	BP	GO:0009410	response to xenobiotic stimulus	48/464	462/18723	3.62822e-17	1.68422e-13	1.14728e-13	48
Validation	BP	GO:0097529	myeloid leukocyte migration	29/464	220/18723	2.01977e-13	4.68788e-10	3.19336e-10	29
Validation	BP	GO:0010038	response to metal ion	37/464	373/18723	7.3859e-13	1.14285e-09	7.785e-10	37
Validation	BP	GO:0007568	aging	35/464	339/18723	9.91424e-13	1.15055e-09	7.83747e-10	35
Validation	BP	GO:0030595	leukocyte chemotaxis	28/464	230/18723	3.81683e-12	3.54355e-09	2.41385e-09	28
Validation	BP	GO:0031960	response to corticosteroid	23/464	167/18723	2.63275e-11	2.03687e-08	1.38751e-08	23
Validation	BP	GO:0050900	leukocyte migration	34/464	369/18723	4.9857e-11	3.30623e-08	2.25219e-08	34
Validation	BP	GO:0051384	response to glucocorticoid	21/464	148/18723	1.09991e-10	6.38224e-08	4.34755e-08	21
Validation	BP	GO:0060326	cell chemotaxis	30/464	310/18723	2.15293e-10	1.04644e-07	7.12827e-08	30
Validation	BP	GO:0052548	regulation of endopeptidase activity	36/464	432/18723	2.25428e-10	1.04644e-07	7.12827e-08	36
Validation	BP	GO:0071621	granulocyte chemotaxis	19/464	125/18723	2.56492e-10	1.05031e-07	7.15468e-08	19
Validation	BP	GO:0043270	positive regulation of ion transport	28/464	275/18723	2.71516e-10	1.05031e-07	7.15468e-08	28
Validation	BP	GO:0052547	regulation of peptidase activity	37/464	461/18723	3.62242e-10	1.29348e-07	8.81113e-08	37
Validation	BP	GO:0010466	negative regulation of peptidase activity	27/464	262/18723	4.34617e-10	1.44107e-07	9.81647e-08	27
Validation	BP	GO:0046683	response to organophosphorus	19/464	131/18723	5.84279e-10	1.7624e-07	1.20054e-07	19
Validation	BP	GO:0030593	neutrophil chemotaxis	17/464	103/18723	6.07463e-10	1.7624e-07	1.20054e-07	17
Validation	BP	GO:0001666	response to hypoxia	29/464	307/18723	7.65196e-10	2.08944e-07	1.42331e-07	29
Validation	BP	GO:0010951	negative regulation of endopeptidase activity	26/464	252/18723	8.96863e-10	2.19767e-07	1.49704e-07	26
Validation	BP	GO:0009612	response to mechanical stimulus	24/464	216/18723	8.99521e-10	2.19767e-07	1.49704e-07	24
Validation	BP	GO:0045861	negative regulation of proteolysis	31/464	351/18723	1.03193e-09	2.3951e-07	1.63153e-07	31
Validation	BP	GO:0002548	monocyte chemotaxis	14/464	70/18723	1.47542e-09	3.26138e-07	2.22163e-07	14
Validation	BP	GO:0051346	negative regulation of hydrolase activity	32/464	379/18723	1.69205e-09	3.57023e-07	2.43202e-07	32
Validation	BP	GO:0030071	regulation of mitotic metaphase/anaphase transition	13/464	60/18723	2.01342e-09	4.00099e-07	2.72545e-07	13
Validation	BP	GO:0009636	response to toxic substance	26/464	262/18723	2.06859e-09	4.00099e-07	2.72545e-07	26
Validation	BP	GO:0036293	response to decreased oxygen levels	29/464	322/18723	2.31229e-09	4.29346e-07	2.92468e-07	29
Validation	BP	GO:0007091	metaphase/anaphase transition of mitotic cell cycle	13/464	62/18723	3.09476e-09	5.28781e-07	3.60203e-07	13
Validation	BP	GO:0006936	muscle contraction	30/464	347/18723	3.18955e-09	5.28781e-07	3.60203e-07	30
Validation	BP	GO:0070482	response to oxygen levels	30/464	347/18723	3.18955e-09	5.28781e-07	3.60203e-07	30
Validation	BP	GO:1902099	regulation of metaphase/anaphase transition of cell cycle	13/464	63/18723	3.81244e-09	6.10254e-07	4.15702e-07	13
Validation	BP	GO:0097530	granulocyte migration	19/464	148/18723	4.74805e-09	7.34681e-07	5.00461e-07	19
Validation	BP	GO:0010965	regulation of mitotic sister chromatid separation	13/464	65/18723	5.7166e-09	8.29264e-07	5.6489e-07	13
Validation	BP	GO:0044784	metaphase/anaphase transition of cell cycle	13/464	65/18723	5.7166e-09	8.29264e-07	5.6489e-07	13
Validation	BP	GO:0051983	regulation of chromosome segregation	15/464	91/18723	6.37509e-09	8.78684e-07	5.98555e-07	15
Validation	BP	GO:0033674	positive regulation of kinase activity	35/464	467/18723	6.59252e-09	8.78684e-07	5.98555e-07	35
Validation	BP	GO:0006959	humoral immune response	28/464	317/18723	6.7481e-09	8.78684e-07	5.98555e-07	28
Validation	BP	GO:0001655	urogenital system development	29/464	338/18723	6.97165e-09	8.78684e-07	5.98555e-07	29
Validation	BP	GO:0000070	mitotic sister chromatid segregation	20/464	168/18723	7.02305e-09	8.78684e-07	5.98555e-07	20
Validation	BP	GO:0044772	mitotic cell cycle phase transition	33/464	424/18723	7.19302e-09	8.78684e-07	5.98555e-07	33
Validation	BP	GO:0061844	antimicrobial humoral immune response mediated by antimicrobial peptide	14/464	79/18723	7.74947e-09	9.22385e-07	6.28324e-07	14
Validation	BP	GO:0051306	mitotic sister chromatid separation	13/464	67/18723	8.44315e-09	9.36947e-07	6.38243e-07	13
Validation	BP	GO:0051591	response to cAMP	15/464	93/18723	8.67923e-09	9.36947e-07	6.38243e-07	15
Validation	BP	GO:0019730	antimicrobial humoral response	17/464	122/18723	8.80628e-09	9.36947e-07	6.38243e-07	17
Validation	BP	GO:1990266	neutrophil migration	17/464	122/18723	8.80628e-09	9.36947e-07	6.38243e-07	17
Validation	BP	GO:0030198	extracellular matrix organization	27/464	301/18723	9.08223e-09	9.36947e-07	6.38243e-07	27
Validation	BP	GO:0045765	regulation of angiogenesis	29/464	342/18723	9.08286e-09	9.36947e-07	6.38243e-07	29
Validation	BP	GO:0043062	extracellular structure organization	27/464	302/18723	9.74828e-09	9.62798e-07	6.55853e-07	27
Validation	BP	GO:0072001	renal system development	27/464	302/18723	9.74828e-09	9.62798e-07	6.55853e-07	27
Validation	BP	GO:0001503	ossification	32/464	408/18723	1.0181e-08	9.84588e-07	6.70696e-07	32
Validation	BP	GO:0045229	external encapsulating structure organization	27/464	304/18723	1.12196e-08	1.06289e-06	7.24032e-07	27
Validation	BP	GO:1901342	regulation of vasculature development	29/464	348/18723	1.33982e-08	1.24389e-06	8.47329e-07	29
Validation	BP	GO:0140014	mitotic nuclear division	26/464	287/18723	1.40079e-08	1.27499e-06	8.68516e-07	26
Validation	BP	GO:1990868	response to chemokine	15/464	97/18723	1.57031e-08	1.37536e-06	9.36885e-07	15
Validation	BP	GO:1990869	cellular response to chemokine	15/464	97/18723	1.57031e-08	1.37536e-06	9.36885e-07	15
Validation	BP	GO:0097305	response to alcohol	24/464	253/18723	2.09637e-08	1.74543e-06	1.18898e-06	24
Validation	BP	GO:0033045	regulation of sister chromatid segregation	13/464	72/18723	2.10817e-08	1.74543e-06	1.18898e-06	13
Validation	BP	GO:1905818	regulation of chromosome separation	13/464	72/18723	2.10817e-08	1.74543e-06	1.18898e-06	13
Validation	BP	GO:0001822	kidney development	26/464	293/18723	2.14325e-08	1.74543e-06	1.18898e-06	26
Validation	BP	GO:0014074	response to purine-containing compound	18/464	148/18723	2.85376e-08	2.27994e-06	1.55308e-06	18
Validation	BP	GO:0048545	response to steroid hormone	28/464	339/18723	2.89781e-08	2.27994e-06	1.55308e-06	28
Validation	BP	GO:0048568	embryonic organ development	32/464	427/18723	2.99472e-08	2.31692e-06	1.57827e-06	32
Validation	BP	GO:0000819	sister chromatid segregation	21/464	202/18723	3.32344e-08	2.52909e-06	1.7228e-06	21
Validation	BP	GO:0045860	positive regulation of protein kinase activity	30/464	386/18723	3.64826e-08	2.73149e-06	1.86067e-06	30
Validation	BP	GO:0043434	response to peptide hormone	31/464	414/18723	5.04445e-08	3.71688e-06	2.53192e-06	31
Validation	BP	GO:0000280	nuclear division	32/464	439/18723	5.71208e-08	4.14304e-06	2.82222e-06	32
Validation	BP	GO:0002685	regulation of leukocyte migration	21/464	210/18723	6.52981e-08	4.66329e-06	3.17661e-06	21
Validation	BP	GO:0007584	response to nutrient	19/464	174/18723	6.85164e-08	4.81899e-06	3.28267e-06	19
Validation	BP	GO:0042060	wound healing	31/464	422/18723	7.77508e-08	5.38685e-06	3.66949e-06	31
Validation	BP	GO:0046686	response to cadmium ion	12/464	68/18723	9.64236e-08	6.58233e-06	4.48385e-06	12
Validation	BP	GO:0051304	chromosome separation	14/464	96/18723	1.015e-07	6.82843e-06	4.65149e-06	14
Validation	BP	GO:0003012	muscle system process	32/464	452/18723	1.11683e-07	7.40618e-06	5.04505e-06	32
Validation	BP	GO:0003018	vascular process in circulatory system	23/464	263/18723	1.83171e-07	1.19758e-05	8.15783e-06	23
Validation	BP	GO:0048285	organelle fission	33/464	488/18723	2.04376e-07	1.31766e-05	8.97582e-06	33
Validation	BP	GO:0019216	regulation of lipid metabolic process	26/464	331/18723	2.44863e-07	1.55706e-05	1.06066e-05	26
Validation	BP	GO:0070098	chemokine-mediated signaling pathway	13/464	88/18723	2.48982e-07	1.56185e-05	1.06393e-05	13
Validation	BP	GO:0033002	muscle cell proliferation	22/464	248/18723	2.64795e-07	1.6389e-05	1.11641e-05	22
Validation	BP	GO:0045926	negative regulation of growth	22/464	249/18723	2.83898e-07	1.73402e-05	1.1812e-05	22
Validation	BP	GO:0000086	G2/M transition of mitotic cell cycle	16/464	137/18723	2.96184e-07	1.77527e-05	1.20931e-05	16
Validation	BP	GO:0050878	regulation of body fluid levels	28/464	379/18723	2.98301e-07	1.77527e-05	1.20931e-05	28
Validation	BP	GO:0071900	regulation of protein serine/threonine kinase activity	27/464	359/18723	3.42362e-07	2.0117e-05	1.37036e-05	27
Validation	BP	GO:0002688	regulation of leukocyte chemotaxis	15/464	122/18723	3.54714e-07	2.05823e-05	1.40205e-05	15
Validation	BP	GO:0002237	response to molecule of bacterial origin	27/464	363/18723	4.26167e-07	2.41252e-05	1.64339e-05	27
Validation	BP	GO:0031589	cell-substrate adhesion	27/464	363/18723	4.26167e-07	2.41252e-05	1.64339e-05	27
Validation	BP	GO:0071674	mononuclear cell migration	19/464	196/18723	4.48626e-07	2.49103e-05	1.69687e-05	19
Validation	BP	GO:0007346	regulation of mitotic cell cycle	31/464	457/18723	4.50767e-07	2.49103e-05	1.69687e-05	31
Validation	BP	GO:0033273	response to vitamin	13/464	93/18723	4.81008e-07	2.59836e-05	1.76999e-05	13
Validation	BP	GO:1901990	regulation of mitotic cell cycle phase transition	24/464	299/18723	4.82101e-07	2.59836e-05	1.76999e-05	24
Validation	BP	GO:0032496	response to lipopolysaccharide	26/464	343/18723	4.86983e-07	2.59836e-05	1.76999e-05	26
Validation	BP	GO:0002456	T cell mediated immunity	14/464	109/18723	5.07121e-07	2.67507e-05	1.82224e-05	14
Validation	BP	GO:0007059	chromosome segregation	26/464	346/18723	5.75161e-07	2.99988e-05	2.0435e-05	26
Validation	BP	GO:0098813	nuclear chromosome segregation	23/464	281/18723	5.94006e-07	3.06375e-05	2.08701e-05	23
Validation	BP	GO:0044839	cell cycle G2/M phase transition	16/464	148/18723	8.51986e-07	4.34607e-05	2.96052e-05	16
Validation	BP	GO:0060537	muscle tissue development	28/464	403/18723	1.02282e-06	5.16079e-05	3.5155e-05	28
Validation	BP	GO:0032103	positive regulation of response to external stimulus	29/464	427/18723	1.03996e-06	5.19086e-05	3.53599e-05	29
Validation	BP	GO:0001906	cell killing	18/464	188/18723	1.07909e-06	5.32888e-05	3.63e-05	18
Validation	BP	GO:0014706	striated muscle tissue development	27/464	384/18723	1.27187e-06	6.21477e-05	4.23347e-05	27
Validation	BP	GO:0002687	positive regulation of leukocyte migration	15/464	135/18723	1.32061e-06	6.38107e-05	4.34675e-05	15
Validation	BP	GO:0045786	negative regulation of cell cycle	27/464	385/18723	1.33685e-06	6.38107e-05	4.34675e-05	27
Validation	BP	GO:0071346	cellular response to interferon-gamma	14/464	118/18723	1.34715e-06	6.38107e-05	4.34675e-05	14
Validation	BP	GO:0061448	connective tissue development	21/464	252/18723	1.37526e-06	6.44842e-05	4.39263e-05	21
Validation	BP	GO:0045471	response to ethanol	15/464	137/18723	1.59315e-06	7.3954e-05	5.03771e-05	15
Validation	BP	GO:0050673	epithelial cell proliferation	29/464	437/18723	1.65592e-06	7.61069e-05	5.18436e-05	29
Validation	BP	GO:0051783	regulation of nuclear division	15/464	139/18723	1.91512e-06	8.71566e-05	5.93706e-05	15
Validation	BP	GO:0007162	negative regulation of cell adhesion	23/464	303/18723	2.17958e-06	9.82292e-05	6.69132e-05	23
Validation	BP	GO:0032355	response to estradiol	15/464	141/18723	2.29423e-06	0.000101427	6.90913e-05	15
Validation	BP	GO:0034341	response to interferon-gamma	15/464	141/18723	2.29423e-06	0.000101427	6.90913e-05	15
Validation	BP	GO:0006979	response to oxidative stress	29/464	446/18723	2.48213e-06	0.000108699	7.4045e-05	29
Validation	BP	GO:0060047	heart contraction	20/464	241/18723	2.61156e-06	0.000113298	7.71777e-05	20
Validation	BP	GO:0019221	cytokine-mediated signaling pathway	30/464	472/18723	2.63819e-06	0.000113393	7.72429e-05	30
Validation	BP	GO:0048608	reproductive structure development	28/464	424/18723	2.75345e-06	0.000116048	7.90514e-05	28
Validation	BP	GO:0048562	embryonic organ morphogenesis	22/464	285/18723	2.75537e-06	0.000116048	7.90514e-05	22
Validation	BP	GO:0070371	ERK1 and ERK2 cascade	24/464	330/18723	2.77496e-06	0.000116048	7.90514e-05	24
Validation	BP	GO:0031667	response to nutrient levels	30/464	474/18723	2.87259e-06	0.000119059	8.1102e-05	30
Validation	BP	GO:0001667	ameboidal-type cell migration	30/464	475/18723	2.99685e-06	0.000123109	8.38614e-05	30
Validation	BP	GO:0022617	extracellular matrix disassembly	10/464	63/18723	3.12816e-06	0.000126149	8.59323e-05	10
Validation	BP	GO:0060349	bone morphogenesis	12/464	93/18723	3.15131e-06	0.000126149	8.59323e-05	12
Validation	BP	GO:0061458	reproductive system development	28/464	427/18723	3.15238e-06	0.000126149	8.59323e-05	28
Validation	BP	GO:0002819	regulation of adaptive immune response	17/464	183/18723	3.24416e-06	0.000127579	8.69063e-05	17
Validation	BP	GO:0003014	renal system process	13/464	110/18723	3.35371e-06	0.000127579	8.69063e-05	13
Validation	BP	GO:0006939	smooth muscle contraction	13/464	110/18723	3.35371e-06	0.000127579	8.69063e-05	13
Validation	BP	GO:0007088	regulation of mitotic nuclear division	13/464	110/18723	3.35371e-06	0.000127579	8.69063e-05	13
Validation	BP	GO:0010631	epithelial cell migration	25/464	357/18723	3.38668e-06	0.000127579	8.69063e-05	25
Validation	BP	GO:0007094	mitotic spindle assembly checkpoint signaling	8/464	38/18723	3.40798e-06	0.000127579	8.69063e-05	8
Validation	BP	GO:0071173	spindle assembly checkpoint signaling	8/464	38/18723	3.40798e-06	0.000127579	8.69063e-05	8
Validation	BP	GO:0071174	mitotic spindle checkpoint signaling	8/464	38/18723	3.40798e-06	0.000127579	8.69063e-05	8
Validation	BP	GO:0050678	regulation of epithelial cell proliferation	26/464	381/18723	3.46302e-06	0.000128603	8.76034e-05	26
Validation	BP	GO:0002690	positive regulation of leukocyte chemotaxis	12/464	94/18723	3.53261e-06	0.000129121	8.79565e-05	12
Validation	BP	GO:0010389	regulation of G2/M transition of mitotic cell cycle	12/464	94/18723	3.53261e-06	0.000129121	8.79565e-05	12
Validation	BP	GO:0048247	lymphocyte chemotaxis	10/464	64/18723	3.62635e-06	0.000131134	8.9328e-05	10
Validation	BP	GO:0010959	regulation of metal ion transport	27/464	406/18723	3.64419e-06	0.000131134	8.9328e-05	27
Validation	BP	GO:0045787	positive regulation of cell cycle	23/464	313/18723	3.76446e-06	0.00013442	9.15662e-05	23
Validation	BP	GO:0071241	cellular response to inorganic substance	19/464	226/18723	3.83662e-06	0.000135951	9.26092e-05	19
Validation	BP	GO:0090132	epithelium migration	25/464	360/18723	3.92673e-06	0.000137207	9.34646e-05	25
Validation	BP	GO:0007093	mitotic cell cycle checkpoint signaling	14/464	129/18723	3.93117e-06	0.000137207	9.34646e-05	14
Validation	BP	GO:0010818	T cell chemotaxis	7/464	28/18723	4.1376e-06	0.000143334	9.76383e-05	7
Validation	BP	GO:0031577	spindle checkpoint signaling	8/464	39/18723	4.19528e-06	0.000144255	9.8266e-05	8
Validation	BP	GO:0048732	gland development	28/464	436/18723	4.68938e-06	0.000160059	0.000109032	28
Validation	BP	GO:0072503	cellular divalent inorganic cation homeostasis	30/464	486/18723	4.7311e-06	0.000160305	0.000109199	30
Validation	BP	GO:0003015	heart process	20/464	251/18723	4.84748e-06	0.000163058	0.000111074	20
Validation	BP	GO:0090130	tissue migration	25/464	365/18723	5.00425e-06	0.00016712	0.000113842	25
Validation	BP	GO:0045841	negative regulation of mitotic metaphase/anaphase transition	8/464	40/18723	5.13138e-06	0.000170142	0.0001159	8
Validation	BP	GO:0051216	cartilage development	17/464	190/18723	5.39442e-06	0.000177595	0.000120977	17
Validation	BP	GO:0002443	leukocyte mediated immunity	28/464	440/18723	5.57167e-06	0.000182139	0.000124072	28
Validation	BP	GO:0001819	positive regulation of cytokine production	29/464	467/18723	6.08262e-06	0.000197451	0.000134503	29
Validation	BP	GO:0007565	female pregnancy	17/464	193/18723	6.65578e-06	0.000214556	0.000146155	17
Validation	BP	GO:0030856	regulation of epithelial cell differentiation	15/464	154/18723	6.86925e-06	0.000219911	0.000149802	15
Validation	BP	GO:0032508	DNA duplex unwinding	11/464	84/18723	7.00766e-06	0.000222805	0.000151774	11
Validation	BP	GO:0030574	collagen catabolic process	8/464	42/18723	7.54066e-06	0.000234924	0.000160029	8
Validation	BP	GO:0046688	response to copper ion	8/464	42/18723	7.54066e-06	0.000234924	0.000160029	8
Validation	BP	GO:1902100	negative regulation of metaphase/anaphase transition of cell cycle	8/464	42/18723	7.54066e-06	0.000234924	0.000160029	8
Validation	BP	GO:0030282	bone mineralization	13/464	119/18723	8.07188e-06	0.000249798	0.000170161	13
Validation	BP	GO:1902749	regulation of cell cycle G2/M phase transition	12/464	102/18723	8.35796e-06	0.000256938	0.000175025	12
Validation	BP	GO:0051784	negative regulation of nuclear division	9/464	56/18723	8.791e-06	0.00026612	0.000181279	9
Validation	BP	GO:0055078	sodium ion homeostasis	9/464	56/18723	8.791e-06	0.00026612	0.000181279	9
Validation	BP	GO:2001251	negative regulation of chromosome organization	11/464	86/18723	8.82862e-06	0.00026612	0.000181279	11
Validation	BP	GO:0033046	negative regulation of sister chromatid segregation	8/464	43/18723	9.06528e-06	0.000268032	0.000182582	8
Validation	BP	GO:0033048	negative regulation of mitotic sister chromatid segregation	8/464	43/18723	9.06528e-06	0.000268032	0.000182582	8
Validation	BP	GO:2000816	negative regulation of mitotic sister chromatid separation	8/464	43/18723	9.06528e-06	0.000268032	0.000182582	8
Validation	BP	GO:0044706	multi-multicellular organism process	18/464	220/18723	1.00153e-05	0.000294247	0.000200439	18
Validation	BP	GO:0002460	adaptive immune response based on somatic recombination of immune receptors built from immunoglobulin superfamily domains	24/464	356/18723	1.00817e-05	0.000294336	0.0002005	24
Validation	BP	GO:0043410	positive regulation of MAPK cascade	29/464	480/18723	1.02642e-05	0.000296597	0.000202041	29
Validation	BP	GO:1901991	negative regulation of mitotic cell cycle phase transition	16/464	179/18723	1.0287e-05	0.000296597	0.000202041	16
Validation	BP	GO:0051047	positive regulation of secretion	22/464	310/18723	1.06087e-05	0.000303543	0.000206772	22
Validation	BP	GO:0010810	regulation of cell-substrate adhesion	18/464	221/18723	1.06586e-05	0.000303543	0.000206772	18
Validation	BP	GO:0019835	cytolysis	7/464	32/18723	1.07951e-05	0.000305555	0.000208142	7
Validation	BP	GO:0048660	regulation of smooth muscle cell proliferation	16/464	180/18723	1.10381e-05	0.00031054	0.000211538	16
Validation	BP	GO:0050921	positive regulation of chemotaxis	14/464	141/18723	1.11173e-05	0.000310883	0.000211772	14
Validation	BP	GO:0010043	response to zinc ion	9/464	58/18723	1.18268e-05	0.000325154	0.000221493	9
Validation	BP	GO:0045766	positive regulation of angiogenesis	16/464	181/18723	1.18378e-05	0.000325154	0.000221493	16
Validation	BP	GO:1904018	positive regulation of vasculature development	16/464	181/18723	1.18378e-05	0.000325154	0.000221493	16
Validation	BP	GO:0050920	regulation of chemotaxis	18/464	223/18723	1.20576e-05	0.000329244	0.000224279	18
Validation	BP	GO:0051985	negative regulation of chromosome segregation	8/464	45/18723	1.2903e-05	0.000348232	0.000237214	8
Validation	BP	GO:1905819	negative regulation of chromosome separation	8/464	45/18723	1.2903e-05	0.000348232	0.000237214	8
Validation	BP	GO:0050727	regulation of inflammatory response	25/464	386/18723	1.31386e-05	0.00035254	0.000240148	25
Validation	BP	GO:0016485	protein processing	18/464	225/18723	1.36189e-05	0.000360281	0.000245422	18
Validation	BP	GO:0032526	response to retinoic acid	12/464	107/18723	1.37153e-05	0.000360281	0.000245422	12
Validation	BP	GO:0032392	DNA geometric change	11/464	90/18723	1.37376e-05	0.000360281	0.000245422	11
Validation	BP	GO:0034109	homotypic cell-cell adhesion	11/464	90/18723	1.37376e-05	0.000360281	0.000245422	11
Validation	BP	GO:0002697	regulation of immune effector process	23/464	339/18723	1.39064e-05	0.000362661	0.000247043	23
Validation	BP	GO:0048659	smooth muscle cell proliferation	16/464	184/18723	1.45553e-05	0.000377463	0.000257126	16
Validation	BP	GO:1902969	mitotic DNA replication	5/464	14/18723	1.5223e-05	0.000391987	0.00026702	5
Validation	BP	GO:0033047	regulation of mitotic sister chromatid segregation	8/464	46/18723	1.52843e-05	0.000391987	0.00026702	8
Validation	BP	GO:0031638	zymogen activation	9/464	60/18723	1.57147e-05	0.00040081	0.00027303	9
Validation	BP	GO:0035988	chondrocyte proliferation	6/464	23/18723	1.58205e-05	0.000401305	0.000273367	6
Validation	BP	GO:0030048	actin filament-based movement	13/464	127/18723	1.64317e-05	0.000414544	0.000282385	13
Validation	BP	GO:0033044	regulation of chromosome organization	16/464	187/18723	1.78143e-05	0.000442119	0.000301169	16
Validation	BP	GO:0001952	regulation of cell-matrix adhesion	13/464	128/18723	1.7884e-05	0.000442119	0.000301169	13
Validation	BP	GO:0001889	liver development	14/464	147/18723	1.79057e-05	0.000442119	0.000301169	14
Validation	BP	GO:1902850	microtubule cytoskeleton organization involved in mitosis	14/464	147/18723	1.79057e-05	0.000442119	0.000301169	14
Validation	BP	GO:0007159	leukocyte cell-cell adhesion	24/464	371/18723	1.99141e-05	0.000489107	0.000333177	24
Validation	BP	GO:0031639	plasminogen activation	6/464	24/18723	2.06547e-05	0.000503844	0.000343216	6
Validation	BP	GO:0000079	regulation of cyclin-dependent protein serine/threonine kinase activity	11/464	94/18723	2.08601e-05	0.000503844	0.000343216	11
Validation	BP	GO:0006937	regulation of muscle contraction	15/464	169/18723	2.10592e-05	0.000503844	0.000343216	15
Validation	BP	GO:0031214	biomineral tissue development	15/464	169/18723	2.10592e-05	0.000503844	0.000343216	15
Validation	BP	GO:0008544	epidermis development	22/464	324/18723	2.10718e-05	0.000503844	0.000343216	22
Validation	BP	GO:0045839	negative regulation of mitotic nuclear division	8/464	48/18723	2.11654e-05	0.000503844	0.000343216	8
Validation	BP	GO:0051924	regulation of calcium ion transport	19/464	255/18723	2.15394e-05	0.000510131	0.000347499	19
Validation	BP	GO:0006268	DNA unwinding involved in DNA replication	5/464	15/18723	2.23702e-05	0.00052712	0.000359071	5
Validation	BP	GO:0061008	hepaticobiliary system development	14/464	150/18723	2.25045e-05	0.000527607	0.000359403	14
Validation	BP	GO:1903522	regulation of blood circulation	19/464	256/18723	2.27435e-05	0.00053053	0.000361394	19
Validation	BP	GO:0002449	lymphocyte mediated immunity	23/464	350/18723	2.31115e-05	0.000536418	0.000365405	23
Validation	BP	GO:0110148	biomineralization	15/464	171/18723	2.42022e-05	0.000557681	0.000379889	15
Validation	BP	GO:0007517	muscle organ development	22/464	327/18723	2.42679e-05	0.000557681	0.000379889	22
Validation	BP	GO:0001913	T cell mediated cytotoxicity	8/464	49/18723	2.47528e-05	0.000566023	0.000385572	8
Validation	BP	GO:1901623	regulation of lymphocyte chemotaxis	6/464	25/18723	2.66115e-05	0.000605542	0.000412492	6
Validation	BP	GO:0009914	hormone transport	21/464	306/18723	2.76571e-05	0.000626265	0.000426608	21
Validation	BP	GO:0070252	actin-mediated cell contraction	11/464	97/18723	2.81175e-05	0.0006336	0.000431605	11
Validation	BP	GO:0071675	regulation of mononuclear cell migration	12/464	115/18723	2.85435e-05	0.000640091	0.000436026	12
Validation	BP	GO:0090102	cochlea development	8/464	50/18723	2.8836e-05	0.000643542	0.000438377	8
Validation	BP	GO:0022409	positive regulation of cell-cell adhesion	20/464	284/18723	2.96763e-05	0.000659126	0.000448993	20
Validation	BP	GO:0071677	positive regulation of mononuclear cell migration	9/464	65/18723	3.04584e-05	0.000673276	0.000458632	9
Validation	BP	GO:1904029	regulation of cyclin-dependent protein kinase activity	11/464	98/18723	3.09778e-05	0.000681512	0.000464242	11
Validation	BP	GO:0002921	negative regulation of humoral immune response	5/464	16/18723	3.18773e-05	0.000692533	0.00047175	5
Validation	BP	GO:0010819	regulation of T cell chemotaxis	5/464	16/18723	3.18773e-05	0.000692533	0.00047175	5
Validation	BP	GO:0070372	regulation of ERK1 and ERK2 cascade	21/464	309/18723	3.19263e-05	0.000692533	0.00047175	21
Validation	BP	GO:0071248	cellular response to metal ion	16/464	197/18723	3.38539e-05	0.00072915	0.000496693	16
Validation	BP	GO:0002683	negative regulation of immune system process	26/464	434/18723	3.39684e-05	0.00072915	0.000496693	26
Validation	BP	GO:0031341	regulation of cell killing	11/464	99/18723	3.40857e-05	0.00072915	0.000496693	11
Validation	BP	GO:0042692	muscle cell differentiation	24/464	384/18723	3.47258e-05	0.000736809	0.00050191	24
Validation	BP	GO:0032868	response to insulin	19/464	264/18723	3.47611e-05	0.000736809	0.00050191	19
Validation	BP	GO:0042110	T cell activation	28/464	487/18723	3.55296e-05	0.000747713	0.000509338	28
Validation	BP	GO:0006882	cellular zinc ion homeostasis	7/464	38/18723	3.55977e-05	0.000747713	0.000509338	7
Validation	BP	GO:0031099	regeneration	16/464	198/18723	3.60077e-05	0.000752917	0.000512883	16
Validation	BP	GO:0048705	skeletal system morphogenesis	17/464	220/18723	3.66458e-05	0.000762055	0.000519108	17
Validation	BP	GO:0019932	second-messenger-mediated signaling	21/464	312/18723	3.67769e-05	0.000762055	0.000519108	21
Validation	BP	GO:0009308	amine metabolic process	12/464	118/18723	3.69372e-05	0.000762055	0.000519108	12
Validation	BP	GO:0045785	positive regulation of cell adhesion	26/464	437/18723	3.81423e-05	0.000783436	0.000533673	26
Validation	BP	GO:0010517	regulation of phospholipase activity	9/464	67/18723	3.89966e-05	0.000797455	0.000543222	9
Validation	BP	GO:0071902	positive regulation of protein serine/threonine kinase activity	16/464	200/18723	4.06816e-05	0.000828262	0.000564208	16
Validation	BP	GO:0000302	response to reactive oxygen species	17/464	222/18723	4.10896e-05	0.000832916	0.000567378	17
Validation	BP	GO:0060485	mesenchyme development	20/464	291/18723	4.18889e-05	0.000845427	0.0005759	20
Validation	BP	GO:0042402	cellular biogenic amine catabolic process	6/464	27/18723	4.26478e-05	0.000853805	0.000581607	6
Validation	BP	GO:0050708	regulation of protein secretion	19/464	268/18723	4.26718e-05	0.000853805	0.000581607	19
Validation	BP	GO:0007052	mitotic spindle organization	12/464	120/18723	4.36547e-05	0.000866005	0.000589918	12
Validation	BP	GO:0071774	response to fibroblast growth factor	12/464	120/18723	4.36547e-05	0.000866005	0.000589918	12
Validation	BP	GO:0070293	renal absorption	5/464	17/18723	4.42424e-05	0.000870441	0.00059294	5
Validation	BP	GO:0006631	fatty acid metabolic process	24/464	390/18723	4.44409e-05	0.000870441	0.00059294	24
Validation	BP	GO:1901987	regulation of cell cycle phase transition	24/464	390/18723	4.44409e-05	0.000870441	0.00059294	24
Validation	BP	GO:0003007	heart morphogenesis	18/464	246/18723	4.48108e-05	0.000874	0.000595364	18
Validation	BP	GO:0009913	epidermal cell differentiation	16/464	202/18723	4.5883e-05	0.000891168	0.000607059	16
Validation	BP	GO:0002027	regulation of heart rate	11/464	103/18723	4.93581e-05	0.000952977	0.000649163	11
Validation	BP	GO:0060193	positive regulation of lipase activity	9/464	69/18723	4.9476e-05	0.000952977	0.000649163	9
Validation	BP	GO:0035296	regulation of tube diameter	13/464	141/18723	4.99153e-05	0.000953525	0.000649536	13
Validation	BP	GO:0097746	blood vessel diameter maintenance	13/464	141/18723	4.99153e-05	0.000953525	0.000649536	13
Validation	BP	GO:0055069	zinc ion homeostasis	7/464	40/18723	5.03867e-05	0.000958586	0.000652983	7
Validation	BP	GO:0001706	endoderm formation	8/464	54/18723	5.12473e-05	0.000970016	0.00066077	8
Validation	BP	GO:0051928	positive regulation of calcium ion transport	12/464	122/18723	5.14054e-05	0.000970016	0.00066077	12
Validation	CC	GO:0062023	collagen-containing extracellular matrix	47/471	425/19550	2.26997e-18	9.62467e-16	7.81348e-16	47
Validation	CC	GO:0016324	apical plasma membrane	32/471	367/19550	3.85092e-10	8.16394e-08	6.62763e-08	32
Validation	CC	GO:0045177	apical part of cell	34/471	435/19550	1.89653e-09	2.68043e-07	2.17602e-07	34
Validation	CC	GO:1904724	tertiary granule lumen	10/471	55/19550	6.63308e-07	7.03106e-05	5.70794e-05	10
Validation	CC	GO:0071162	CMG complex	5/471	10/19550	1.81222e-06	0.000153677	0.000124757	5
Validation	CC	GO:0045178	basal part of cell	21/471	276/19550	3.78841e-06	0.000193349	0.000156964	21
Validation	CC	GO:0034774	secretory granule lumen	23/471	322/19550	3.82702e-06	0.000193349	0.000156964	23
Validation	CC	GO:0060205	cytoplasmic vesicle lumen	23/471	325/19550	4.46547e-06	0.000193349	0.000156964	23
Validation	CC	GO:0009925	basal plasma membrane	20/471	257/19550	4.58561e-06	0.000193349	0.000156964	20
Validation	CC	GO:0031983	vesicle lumen	23/471	327/19550	4.94345e-06	0.000193349	0.000156964	23
Validation	CC	GO:0030055	cell-substrate junction	27/471	425/19550	5.11402e-06	0.000193349	0.000156964	27
Validation	CC	GO:0031261	DNA replication preinitiation complex	5/471	12/19550	5.47214e-06	0.000193349	0.000156964	5
Validation	CC	GO:0070820	tertiary granule	15/471	164/19550	1.06144e-05	0.000336099	0.000272851	15
Validation	CC	GO:0005925	focal adhesion	26/471	418/19550	1.10976e-05	0.000336099	0.000272851	26
Validation	CC	GO:0016323	basolateral plasma membrane	18/471	231/19550	1.34324e-05	0.00037969	0.000308239	18
Validation	CC	GO:0016328	lateral plasma membrane	9/471	61/19550	1.44536e-05	0.000383021	0.000310943	9
Validation	CC	GO:0005819	spindle	24/471	391/19550	2.98464e-05	0.000744403	0.000604319	24
Validation	MF	GO:0042379	chemokine receptor binding	15/467	72/18368	2.93687e-10	2.12042e-07	1.70647e-07	15
Validation	MF	GO:0008009	chemokine activity	12/467	49/18368	2.4915e-09	8.99431e-07	7.23846e-07	12
Validation	MF	GO:0005201	extracellular matrix structural constituent	20/467	172/18368	1.61131e-08	3.8779e-06	3.12086e-06	20
Validation	MF	GO:0030414	peptidase inhibitor activity	20/467	187/18368	6.64285e-08	1.19903e-05	9.64961e-06	20
Validation	MF	GO:0019838	growth factor binding	17/467	141/18368	1.13355e-07	1.50064e-05	1.20769e-05	17
Validation	MF	GO:0005126	cytokine receptor binding	24/467	271/18368	1.24707e-07	1.50064e-05	1.20769e-05	24
Validation	MF	GO:0004866	endopeptidase inhibitor activity	19/467	180/18368	1.74379e-07	1.7986e-05	1.44748e-05	19
Validation	MF	GO:0061134	peptidase regulator activity	21/467	230/18368	4.63849e-07	3.98558e-05	3.20752e-05	21
Validation	MF	GO:0004252	serine-type endopeptidase activity	18/467	174/18368	4.96817e-07	3.98558e-05	3.20752e-05	18
Validation	MF	GO:0061135	endopeptidase regulator activity	19/467	194/18368	5.61397e-07	4.05328e-05	3.26201e-05	19
Validation	MF	GO:0017116	single-stranded DNA helicase activity	7/467	23/18368	1.13097e-06	7.14175e-05	5.74755e-05	7
Validation	MF	GO:0008201	heparin binding	17/467	166/18368	1.18699e-06	7.14175e-05	5.74755e-05	17
Validation	MF	GO:0005539	glycosaminoglycan binding	20/467	230/18368	1.86663e-06	0.000100309	8.0727e-05	20
Validation	MF	GO:0008236	serine-type peptidase activity	18/467	191/18368	1.94505e-06	0.000100309	8.0727e-05	18
Validation	MF	GO:0050786	RAGE receptor binding	5/467	10/18368	2.35844e-06	0.000111203	8.94944e-05	5
Validation	MF	GO:0005125	cytokine activity	20/467	235/18368	2.60113e-06	0.000111203	8.94944e-05	20
Validation	MF	GO:0017171	serine hydrolase activity	18/467	195/18368	2.61836e-06	0.000111203	8.94944e-05	18
Validation	MF	GO:0048018	receptor ligand activity	31/467	487/18368	2.93057e-06	0.000117549	9.4601e-05	31
Validation	MF	GO:0030546	signaling receptor activator activity	31/467	495/18368	4.08929e-06	0.000155393	0.000125058	31
Validation	MF	GO:0004867	serine-type endopeptidase inhibitor activity	12/467	98/18368	7.10796e-06	0.000246645	0.000198495	12
Validation	MF	GO:0001664	G protein-coupled receptor binding	22/467	295/18368	7.20082e-06	0.000246645	0.000198495	22
Validation	MF	GO:0030020	extracellular matrix structural constituent conferring tensile strength	8/467	41/18368	7.51549e-06	0.000246645	0.000198495	8
Validation	MF	GO:0048020	CCR chemokine receptor binding	8/467	48/18368	2.53977e-05	0.000797266	0.000641626	8
