# Supplementary material for: Ferroptosis-Related Gene GCLC Is a Novel Prognostic Molecular and Correlates with Immune Infiltrates in Lung Adenocarcinoma
Source: Cells. 2022 Oct 25;11(21):3371. doi: 10.3390/cells11213371 (PMC9657570; doi:10.3390/cells11213371)
Supplement: Supplementary file 1 [file cells-11-03371-s001.zip › Supplementary table 3.xlsx]

## Sheet: Sheet1
Supplementary Table 3. KEGG enrichment results of DEGs between high-risk group and low-risk group of two cohorts.
Cohort	ID	Description	GeneRatio	BgRatio	pvalue	p.adjust	qvalue	Count
Training	hsa04610	Complement and coagulation cascades	17/300	85/8135	9.06119e-09	2.61868e-06	2.31776e-06	17
Training	hsa04110	Cell cycle	20/300	126/8135	2.83952e-08	4.10311e-06	3.6316e-06	20
Training	hsa04640	Hematopoietic cell lineage	15/300	99/8135	2.92979e-06	0.000282236	0.000249803	15
Training	hsa04512	ECM-receptor interaction	13/300	88/8135	1.79297e-05	0.00129542	0.00114656	13
Training	hsa04974	Protein digestion and absorption	13/300	103/8135	9.72987e-05	0.00562386	0.0049776	13
Training	hsa04657	IL-17 signaling pathway	12/300	94/8135	0.000161268	0.00776773	0.0068751	12
Training	hsa03030	DNA replication	7/300	36/8135	0.000287253	0.0118594	0.0104966	7
Training	hsa05412	Arrhythmogenic right ventricular cardiomyopathy	10/300	77/8135	0.000491004	0.0177375	0.0156992	10
Training	hsa04061	Viral protein interaction with cytokine and cytokine receptor	11/300	100/8135	0.0010857	0.034863	0.0308567	11
Training	hsa04151	PI3K-Akt signaling pathway	25/300	354/8135	0.0013224	0.0382173	0.0338255	25
Training	hsa04976	Bile secretion	10/300	89/8135	0.00154221	0.040518	0.0358619	10
Training	hsa05222	Small cell lung cancer	10/300	92/8135	0.00198458	0.0477952	0.0423028	10
Validation	hsa04512	ECM-receptor interaction	15/311	88/8135	9.84703e-07	0.00028064	0.000237365	15
Validation	hsa04657	IL-17 signaling pathway	15/311	94/8135	2.34305e-06	0.000333885	0.000282399	15
Validation	hsa04061	Viral protein interaction with cytokine and cytokine receptor	15/311	100/8135	5.18813e-06	0.000385052	0.000325676	15
Validation	hsa04110	Cell cycle	17/311	126/8135	5.40423e-06	0.000385052	0.000325676	17
Validation	hsa04610	Complement and coagulation cascades	13/311	85/8135	1.79079e-05	0.000925288	0.000782608	13
Validation	hsa04060	Cytokine-cytokine receptor interaction	27/311	295/8135	2.09681e-05	0.000925288	0.000782608	27
Validation	hsa00380	Tryptophan metabolism	9/311	42/8135	2.27264e-05	0.000925288	0.000782608	9
Validation	hsa04974	Protein digestion and absorption	14/311	103/8135	3.37857e-05	0.00120362	0.00101802	14
Validation	hsa03030	DNA replication	7/311	36/8135	0.000357808	0.0113306	0.00958341	7
Validation	hsa04726	Serotonergic synapse	13/311	115/8135	0.000422812	0.0117651	0.00995092	13
Validation	hsa04151	PI3K-Akt signaling pathway	27/311	354/8135	0.000454092	0.0117651	0.00995092	27
Validation	hsa05412	Arrhythmogenic right ventricular cardiomyopathy	10/311	77/8135	0.000650889	0.0154586	0.0130749	10
Validation	hsa01240	Biosynthesis of cofactors	15/311	153/8135	0.000728747	0.0159764	0.0135128	15
Validation	hsa00410	beta-Alanine metabolism	6/311	31/8135	0.000974925	0.0198467	0.0167863	6
Validation	hsa05031	Amphetamine addiction	9/311	69/8135	0.00116718	0.0221764	0.0187568	9
Validation	hsa04933	AGE-RAGE signaling pathway in diabetic complications	11/311	100/8135	0.00145245	0.0258718	0.0218823	11
Validation	hsa05146	Amoebiasis	11/311	102/8135	0.00170753	0.0286262	0.024212	11
Validation	hsa00730	Thiamine metabolism	4/311	15/8135	0.00204664	0.0324052	0.0274083	4
Validation	hsa05410	Hypertrophic cardiomyopathy	10/311	90/8135	0.00219193	0.0328789	0.027809	10
Validation	hsa00360	Phenylalanine metabolism	4/311	16/8135	0.00264756	0.0362639	0.030672	4
Validation	hsa05144	Malaria	7/311	50/8135	0.00270936	0.0362639	0.030672	7
Validation	hsa05323	Rheumatoid arthritis	10/311	93/8135	0.00279932	0.0362639	0.030672	10
Validation	hsa05414	Dilated cardiomyopathy	10/311	96/8135	0.00353441	0.0437959	0.0370425	10
